# Supplementary material for: The NLRP6 protein is very faintly expressed in several normal and cancerous epithelial cells and may be confused with an unrelated protein
Source: PLoS One. 2023 Jan 20;18(1):e0279028. doi: 10.1371/journal.pone.0279028 (PMC9858803; doi:10.1371/journal.pone.0279028)
Supplement: S5 Table — (XLSX) [file pone.0279028.s025.xlsx]

## Sheet: Column
Accession	Unique identifier from the FASTA database
Description	Name of the protein
Coverage	Percentage of the protein sequence covered by the peptides
# Peptides	Number of distinct peptide sequences in a protein group
# PSMs	Total number of identified peptide sequences (peptide spectrum matches, PSMs), including redundant peptides
# Unique Peptides	Total number of peptide sequences unique to the protein group
# Protein Groups	Number of protein groups the protein belongs to
# Aas	Number of amino acids in the protein
MW [kDa]	Molecular weight of the protein
calc. pI	pI of the protein
Score Sequest HT	Sum of the scores of the individual peptides from the Sequest HT search. It is the sum of all the peptide Xcorr values above the specified score threshold.
# Peptides (by Search Engine): Sequest HT	Number of distinct peptide sequences in a protein group from the Sequest HT search
Sequence	The sequence of amino acids that compose the peptide.
Modifications	Static and dynamic identifications found in this peptide
Qvality PEP	Posterior error probability is the probability that the observed PSM is incorrect. Also called local FDR.
Qvality q-value	q-value for the peptide group
# Protein Groups	Number of protein groups in which this peptide is found
# Proteins	Number of proteins in which this peptide is found
# PSMs	Total number of peptide sequences for the protein, including redundant peptides
Master Protein Accessions	Accession of the master protein
# Missed Cleavages	The number of cleavage sites in the peptide that the cleavage reagent or enzyme did not cleave
Theo MH+[Da]	Protonated, monoisotopic mass of the peptide
Confidence (by Search Engine): Sequest HT	Confidence icon for the sequest HT
Percolator q-Value (by Search Engine): Sequest HT	Percolator is an algorithm that uses semi-supervised machine learning to improve the discrimination between correct and incorrect spectrum identifications. The q-value is an analog of the p-value that incorporates multiple testing correction
Percolator PEP (by Search Engine): Sequest HT	Percolator is an algorithm that uses semi-supervised machine learning to improve the discrimination between correct and incorrect spectrum identifications. The posterior error probability (PEP, also known as the local false discovery rate), corresponds to the probability that a given observation is drawn from the null distribution.
XCorr (by Search Engine): Sequest HT	Scores the number of fragment ions that are common to two different peptides with the same precursor mass and calculates the cross-correlation score for all candidate peptides queried from the database.

## Sheet: Proteins
		Accession	Description	Coverage [%]	# Peptides	# PSMs	# Unique Peptides	# Protein Groups	# AAs	MW [kDa]	calc. pI	Score Sequest HT: Sequest HT	# Peptides (by Search Engine): Sequest HT
		NP_612202.2	NLRP6	16	7	10	7	1	900	99.7	7.85	0	7
			Sequence	Modifications	Qvality PEP	Qvality q-value	# Protein Groups	# Proteins	# PSMs	Master Protein Accessions	# Missed Cleavages	Theo. MH+ [Da]	Confidence (by Search Engine): Sequest HT
			AQFAEKELEQLELRGSKVQTLFLSK	3xAcetyl [K6(100); K17(100); K25(100)]	0.503571	0	1	1	1	NP_612202.2	3	3018.61	High
			CCPAGQALRLISCRLVAAQEKK	3xCarbamidomethyl [C1; C2; C13]; 1xDeamidated [Q19]; 1xAcetyl [K]	0.390045	0	1	1	2	NP_612202.2	3	2572.32	High
			DEEGRRPLTVVLQGPAGIGKTMAAK	1xDeamidated [Q13]; 2xOxidation [P7; P15]; 1xAcetyl [K20(97.4)]	0.503571	0	1	1	1	NP_612202.2	2	2669.39	High
			DLSRTSKTTTSVYLLFITSVLSSAPVADGPRLQGDLR	1xDeamidated [Q33]; 2xOxidation [P25; P30]; 1xAcetyl [K7(100)]	0.503571	0	1	1	1	NP_612202.2	3	4040.12	High
			GAPVPQMLAQPQR	2xOxidation [P/M]	0.402575	0	1	1	2	NP_612202.2	0	1424.73	High
			QEALRWVQGQGQGCPGVAPEVTEGAK	1xCarbamidomethyl [C14]; 1xOxidation [P]	0.447789	0	1	1	2	NP_612202.2	1	2810.35	High
			VQTLFLSK	1xDeamidated [Q2]	0.370771	0	1	1	1	NP_612202.2	0	978.551	High
