# Supplementary material for: The NLRP6 protein is very faintly expressed in several normal and cancerous epithelial cells and may be confused with an unrelated protein
Source: PLoS One. 2023 Jan 20;18(1):e0279028. doi: 10.1371/journal.pone.0279028 (PMC9858803; doi:10.1371/journal.pone.0279028)
Supplement: S7 Table — (XLSX) [file pone.0279028.s027.xlsx]

## Sheet: column
Accession	Unique identifier from the FASTA database
Description	Name of the protein
Sum PEP Score	Sum of negative logarithms of PEP values for all PSM, the higher the value, the higher the credibility
Coverage	Percentage of the protein sequence covered by the peptides
# Peptides	Number of distinct peptide sequences in a protein group
# PSMs	Total number of identified peptide sequences (peptide spectrum matches, PSMs), including redundant peptides
# Unique Peptides	Total number of peptide sequences unique to the protein group
# Aas	Number of amino acids in the protein
MW [kDa]	Molecular weight of the protein
calc. pI	pI of the protein
Score Sequest HT	Sum of the scores of the individual peptides from the Sequest HT search. It is the sum of all the peptide Xcorr values above the specified score threshold.
Abundance proteins / band	Proteins abundance calculated by LFQ node
Percentage proteins / band	Percentage of proteins abundance calculated by (intensity of protein / sum of all proteins intensities) * 100
Modifications	Static and dynamic identifications found in this peptide

## Sheet: Proteins
Accession	Description	Sum PEP Score	Coverage [%]	# Peptides	# PSMs	# Unique Peptides	# AAs	MW [kDa]	calc. pI	Score Sequest HT: Sequest HT	Abundance fragment 1	Abundance fragment 2	Abundance fragment 3	Abundance fragment 4	Abundance fragment 5	Abundance fragment 6	Percentage fragment 1	Percentage fragment 2	Percentage fragment 3	Percentage fragment 4	Percentage fragment 5	Percentage fragment 6	Modifications
P08238	Heat shock protein HSP 90-beta OS=Homo sapiens OX=9606 GN=HSP90AB1 PE=1 SV=4	774.156	70	67	1594	41	724	83.2	5.03	5277.94	3.40233e+09	6.61139e+08	1.49923e+09	2.82735e+09	3.5207e+09	4.50596e+09	21.459	7.46077	6.72221	20.0967	13.973	14.3183	Oxidation [P212; P516; P588]; Phospho [S226(100); S255(100)]
P07900	Heat shock protein HSP 90-alpha OS=Homo sapiens OX=9606 GN=HSP90AA1 PE=1 SV=5	857.204	69	72	1537	40	732	84.6	5.02	5136.76	2.13015e+09	4.31346e+08	1.88886e+09	2.47179e+09	2.56283e+09	5.31337e+09	13.4351	4.86762	8.46926	17.5694	10.1714	16.8839	Oxidation [P217; P596; P703]; Phospho [S263(100)]
P13639	Elongation factor 2 OS=Homo sapiens OX=9606 GN=EEF2 PE=1 SV=4	763.597	80	69	1009	68	858	95.3	6.83	2853.05	4.31934e+07	2.8976e+07	2.23193e+09	1.36602e+09	8.82128e+07	3.98926e+09	0.272427	0.326986	10.0075	9.70966	0.350101	12.6764	Oxidation [P345; P654; P659; P780; P789; P810]
P14625	Endoplasmin OS=Homo sapiens OX=9606 GN=HSP90B1 PE=1 SV=1	662.157	65	65	624	63	803	92.4	4.84	1973.17	2.21395e+08	5.23074e+07	7.61387e+08	6.26786e+08	2.52266e+08	1.28737e+09	1.39637	0.590274	3.4139	4.45518	1.0012	4.09078	Oxidation [P292; P427]; Phospho [T288(99.9)]
Q14568	Heat shock protein HSP 90-alpha A2 OS=Homo sapiens OX=9606 GN=HSP90AA2P PE=1 SV=2	97.767	28	10	281	1	343	39.3	4.65	995.81	5.57506e+08	1.21967e+08	4.3685e+08	5.72292e+08	6.57806e+08	1.15452e+09	3.51627	1.37636	1.95875	4.06784	2.61072	3.66865
P55072	Transitional endoplasmic reticulum ATPase OS=Homo sapiens OX=9606 GN=VCP PE=1 SV=4	474.855	71	52	414	52	806	89.3	5.26	1356.16	4.87568e+07	1.91237e+07	4.38598e+08	3.19397e+08	5.76505e+07	5.13235e+08	0.307516	0.215805	1.96658	2.27027	0.228805	1.63087	Oxidation [P472; P545; P717]
P47897	Glutamine--tRNA ligase OS=Homo sapiens OX=9606 GN=QARS1 PE=1 SV=1	214.183	54	41	181	41	775	87.7	7.15	538.22	2.62244e+08	2.11661e+08	3.25637e+08	2.91457e+08	4.08508e+08	3.74342e+08	1.65401	2.38854	1.46009	2.07167	1.6213	1.18952
Q12931	Heat shock protein 75 kDa, mitochondrial OS=Homo sapiens OX=9606 GN=TRAP1 PE=1 SV=3	169.298	47	32	104	31	704	80.1	8.21	330.7	3.52996e+08	1.10182e+08	1.73284e+08	2.83912e+08	4.54073e+08	5.28248e+08	2.22639	1.24338	0.776968	2.01804	1.80213	1.67858	Oxidation [P139]
Q58FF6	Putative heat shock protein HSP 90-beta 4 OS=Homo sapiens OX=9606 GN=HSP90AB4P PE=5 SV=1	68.823	14	8	141	2	505	58.2	4.73	442.42	2.29796e+08	3.77922e+07	1.59636e+08	2.37952e+08	2.52968e+08	4.73009e+08	1.44935	0.426474	0.715774	1.69136	1.00398	1.50305	Oxidation [P424]
Q13200	26S proteasome non-ATPase regulatory subunit 2 OS=Homo sapiens OX=9606 GN=PSMD2 PE=1 SV=3	468.597	59	48	333	48	908	100.1	5.2	1090.88	9.23473e+06	6.66093e+06	3.54357e+08	2.35813e+08	9.00675e+06	3.27405e+08	0.0582446	0.0751667	1.58887	1.67615	0.0357462	1.04037	Phospho [S16(100)]; Oxidation [P241]
Q58FG0	Putative heat shock protein HSP 90-alpha A5 OS=Homo sapiens OX=9606 GN=HSP90AA5P PE=2 SV=1	97.933	20	11	165	1	334	38.7	6.57	544.27	1.65667e+08	4.05668e+07	1.74982e+08	2.22655e+08	2.03586e+08	5.45741e+08	1.04488	0.457785	0.784583	1.58262	0.807996	1.73416	Oxidation [P47]
Q58FG1	Putative heat shock protein HSP 90-alpha A4 OS=Homo sapiens OX=9606 GN=HSP90AA4P PE=5 SV=1	33.645	10	4	174	1	418	47.7	5.19	519.87	1.85702e+08	3.74808e+07	1.41074e+08	1.97036e+08	2.37934e+08	4.35342e+08	1.17125	0.42296	0.632549	1.40053	0.944317	1.38336
Q9UKE5	TRAF2 and NCK-interacting protein kinase OS=Homo sapiens OX=9606 GN=TNIK PE=1 SV=1	13.674	3	4	7	4	1360	154.8	7.17	16.55	1.22631e+08	4.18572e+07	4.1525e+07	148402240	1.60273e+08	1.19706e+08	0.773448	0.472347	0.186189	1.05484	0.636096	0.380382
P12814	Alpha-actinin-1 OS=Homo sapiens OX=9606 GN=ACTN1 PE=1 SV=2	599.561	65	56	370	37	892	103	5.41	1300.53	1.69162e+07	1.34433e+07	3.21449e+08	1.36038e+08	2.94768e+07	5.11235e+08	0.106693	0.151704	1.44131	0.966952	0.116988	1.62452
P04264	Keratin, type II cytoskeletal 1 OS=Homo sapiens OX=9606 GN=KRT1 PE=1 SV=6	514.248	63	53	569	45	644	66	8.12	1792.55	2.81617e+08	1.53071e+08	2.67544e+09	1.07594e+08	1.46853e+08	2.40629e+08	1.7762	1.72737	11.9961	0.764773	0.582835	0.76463	Oxidation [P229; P499]
Q14974	Importin subunit beta-1 OS=Homo sapiens OX=9606 GN=KPNB1 PE=1 SV=2	292.263	44	32	199	32	876	97.1	4.78	631.11	6.53493e+06	4.90565e+06	1.64611e+08	9.75112e+07	1.6942e+07	2.79874e+08	0.0412167	0.0553589	0.738083	0.693107	0.0672397	0.889338
P02786	Transferrin receptor protein 1 OS=Homo sapiens OX=9606 GN=TFRC PE=1 SV=2	221.071	52	35	180	35	760	84.8	6.61	553.72	8.79415e+06	5.16099e+06	1.27892e+08	9.64487e+07	3.53935e+07	1.40568e+08	0.0554659	0.0582403	0.573443	0.685555	0.140471	0.446675
Q14566	DNA replication licensing factor MCM6 OS=Homo sapiens OX=9606 GN=MCM6 PE=1 SV=1	303.626	57	49	196	49	821	92.8	5.41	670.24	5.92747e+06	4.56651e+06	1.38001e+08	9.50208e+07	1.05861e+07	2.71334e+08	0.0373853	0.0515317	0.61877	0.675406	0.0420143	0.8622	Oxidation [P525]
O43143	Pre-mRNA-splicing factor ATP-dependent RNA helicase DHX15 OS=Homo sapiens OX=9606 GN=DHX15 PE=1 SV=2	291.621	51	41	290	41	795	90.9	7.46	919.54	3.51294e+07	1.91721e+07	1.13901e+08	8.66293e+07	6.23262e+07	1.40844e+08	0.221566	0.216352	0.51071	0.615759	0.247362	0.447549
P55060	Exportin-2 OS=Homo sapiens OX=9606 GN=CSE1L PE=1 SV=3	294.308	40	45	212	45	971	110.3	5.77	626.13	5.44252e+06	4.33078e+06	1.84197e+08	8.14277e+07	1.13389e+07	2.84789e+08	0.0343267	0.0488716	0.825903	0.578786	0.045002	0.904955	Oxidation [P854; P855]
P55786	Puromycin-sensitive aminopeptidase OS=Homo sapiens OX=9606 GN=NPEPPS PE=1 SV=2	284.289	53	42	180	42	919	103.2	5.72	559.31	2.60039e+06	2.59588e+06	1.25084e+08	8.13953e+07	7.91395e+06	2.72701e+08	0.016401	0.0292937	0.56085	0.578556	0.0314091	0.866543	Oxidation [P538; P564]
Q13263	Transcription intermediary factor 1-beta OS=Homo sapiens OX=9606 GN=TRIM28 PE=1 SV=5	327.477	65	33	260	33	835	88.5	5.77	863.03	7.89756e+06	6.10597e+06	1.241e+08	7.80818e+07	1.83947e+07	1.63188e+08	0.049811	0.0689041	0.55644	0.555004	0.0730053	0.518553	Oxidation [P422; P442]; Phospho [S594(97.6)]
O43707	Alpha-actinin-4 OS=Homo sapiens OX=9606 GN=ACTN4 PE=1 SV=2	696.357	70	65	371	46	911	104.8	5.44	1240.05	1.73515e+07	1.22206e+07	2.05907e+08	7.709e+07	3.12493e+07	7.48254e+08	0.109438	0.137906	0.923242	0.547954	0.124023	2.37768	Oxidation [P885]
P05023	Sodium/potassium-transporting ATPase subunit alpha-1 OS=Homo sapiens OX=9606 GN=ATP1A1 PE=1 SV=1	238.817	47	46	199	46	1023	112.8	5.49	573.07	2.99263e+07	1.77166e+07	6.17893e+07	7.03867e+07	3.19633e+07	9.7934e+07	0.188749	0.199927	0.277051	0.500307	0.126857	0.311198
O95757	Heat shock 70 kDa protein 4L OS=Homo sapiens OX=9606 GN=HSPA4L PE=1 SV=3	323.696	67	52	184	46	839	94.5	5.88	565.38	5.60789e+06	5.66839e+06	1.01881e+08	6.69964e+07	9.83178e+06	7.22943e+07	0.0353697	0.0639662	0.456814	0.476209	0.0390206	0.229725	Oxidation [P136; P145; P511]
P13645	Keratin, type I cytoskeletal 10 OS=Homo sapiens OX=9606 GN=KRT10 PE=1 SV=6	260.25	54	33	318	29	584	58.8	5.21	1009.7	1.73771e+08	9.20287e+07	2.82559e+08	6.52997e+07	1.07933e+08	1.64285e+08	1.096	1.03852	1.26694	0.464149	0.428368	0.522038	Oxidation [P310]
Q9BXJ9	N-alpha-acetyltransferase 15, NatA auxiliary subunit OS=Homo sapiens OX=9606 GN=NAA15 PE=1 SV=1	280.563	54	48	194	39	866	101.2	7.42	541.95	3.95353e+06	3.07917e+06	1.01224e+08	6.45542e+07	8.31678e+06	1.73497e+08	0.0249354	0.0347475	0.453867	0.45885	0.0330078	0.55131
P19367	Hexokinase-1 OS=Homo sapiens OX=9606 GN=HK1 PE=1 SV=3	229.353	46	42	160	38	917	102.4	6.8	443.34	1.95991e+06	1.70158e+06	9.54269e+07	6.1347e+07	2.22898e+06	8.57222e+07	0.0123614	0.0192019	0.427875	0.436053	0.00884643	0.272394
Q92973	Transportin-1 OS=Homo sapiens OX=9606 GN=TNPO1 PE=1 SV=2	201.878	39	28	123	22	898	102.3	4.98	405.02	2.97988e+06	2.06901e+06	9.24347e+07	5.99171e+07	5.96798e+06	1.13041e+08	0.0187945	0.0233481	0.414458	0.425889	0.0236859	0.359201
P05556	Integrin beta-1 OS=Homo sapiens OX=9606 GN=ITGB1 PE=1 SV=2	150.395	36	24	107	24	798	88.4	5.39	296.24	7.00387e+06	5.98739e+06	4.6545e+07	5.91519e+07	3.88894e+06	1.76662e+07	0.0441744	0.0675661	0.208698	0.42045	0.0154345	0.0561366
P21333	Filamin-A OS=Homo sapiens OX=9606 GN=FLNA PE=1 SV=4	479.097	38	73	287	70	2647	280.6	6.06	932.87	1.50073e+07	1.13556e+07	8.30596e+07	5.69589e+07	2.26959e+07	1.35692e+08	0.094653	0.128145	0.372422	0.404863	0.0900762	0.431178
P23246	Splicing factor, proline- and glutamine-rich OS=Homo sapiens OX=9606 GN=SFPQ PE=1 SV=2	134.417	32	22	147	22	707	76.1	9.44	418.71	3.23416e+07	2.17744e+07	8.26653e+07	5.28906e+07	4.40695e+07	2.40177e+07	0.203983	0.245717	0.370654	0.375945	0.174904	0.0763195	Oxidation [P36; P356]
P13667	Protein disulfide-isomerase A4 OS=Homo sapiens OX=9606 GN=PDIA4 PE=1 SV=2	413.16	63	51	301	50	645	72.9	5.07	948.73	2.3139e+08	2.03731e+08	7.51178e+07	5.17748e+07	3.22378e+08	1.92425e+08	1.45941	2.29905	0.336813	0.368014	1.27946	0.611457	Oxidation [P360; P553]
P25205	DNA replication licensing factor MCM3 OS=Homo sapiens OX=9606 GN=MCM3 PE=1 SV=3	301.077	69	51	208	51	808	90.9	5.77	610.57	7.53227e+06	6.48074e+06	8.08771e+07	5.17579e+07	3.24365e+07	1.99211e+08	0.047507	0.0731334	0.362636	0.367894	0.128735	0.633018	Oxidation [P465]
P35908	Keratin, type II cytoskeletal 2 epidermal OS=Homo sapiens OX=9606 GN=KRT2 PE=1 SV=2	295.737	72	44	280	33	639	65.4	8	930.84	1.09044e+08	6.75514e+07	5.84138e+08	4.92666e+07	7.7858e+07	9.18093e+07	0.687753	0.762299	2.61915	0.350186	0.309005	0.291736
P35527	Keratin, type I cytoskeletal 9 OS=Homo sapiens OX=9606 GN=KRT9 PE=1 SV=3	588.197	67	44	444	43	623	62	5.24	1584.13	1.18504e+08	6.62728e+07	2.21264e+09	4.54427e+07	5.28348e+07	1.05239e+08	0.747421	0.74787	9.92103	0.323006	0.209692	0.334412
Q15029	116 kDa U5 small nuclear ribonucleoprotein component OS=Homo sapiens OX=9606 GN=EFTUD2 PE=1 SV=1	89.935	22	17	43	16	972	109.4	5	117.82	2.83414e+06	1.88542e+06	66185641	4.51724e+07	3.88447e+06	1.75359e+08	0.0178753	0.0212764	0.296763	0.321084	0.0154168	0.557228
P52789	Hexokinase-2 OS=Homo sapiens OX=9606 GN=HK2 PE=1 SV=2	245.979	43	39	140	34	917	102.3	6.05	430.02	4.26688e+06	3.02445e+06	7.11359e+07	4.38864e+07	4.77397e+06	5.3176e+07	0.0269118	0.03413	0.318959	0.311943	0.018947	0.168974
P11387	DNA topoisomerase 1 OS=Homo sapiens OX=9606 GN=TOP1 PE=1 SV=2	189.251	43	35	182	35	765	90.7	9.31	513.02	1.14077e+07	9.3182e+06	7.14873e+07	4.38403e+07	3.32719e+07	9.13226e+07	0.0719498	0.105153	0.320534	0.311616	0.13205	0.29019
Q9Y678	Coatomer subunit gamma-1 OS=Homo sapiens OX=9606 GN=COPG1 PE=1 SV=1	231.605	48	35	132	32	874	97.7	5.47	409.74	3.603e+06	3.51807e+06	6.53331e+07	4.37167e+07	5.30739e+06	9.16513e+07	0.0227246	0.0397004	0.29294	0.310738	0.0210641	0.291234	Oxidation [P585]
P16615	Sarcoplasmic/endoplasmic reticulum calcium ATPase 2 OS=Homo sapiens OX=9606 GN=ATP2A2 PE=1 SV=1	235.313	44	40	168	40	1042	114.7	5.34	498.39	1.34739e+07	7.12488e+06	5.36813e+07	4.33978e+07	1.169e+07	4.99042e+07	0.0849816	0.0804023	0.240696	0.30847	0.0463956	0.158577
P21399	Cytoplasmic aconitate hydratase OS=Homo sapiens OX=9606 GN=ACO1 PE=1 SV=3	175.736	37	30	112	30	889	98.3	6.68	336.09	847454	902653	5.33288e+07	3.93574e+07	2.62064e+06	6.66551e+07	0.005345	0.0101862	0.239115	0.279751	0.0104009	0.211805	Oxidation [P845]
P34932	Heat shock 70 kDa protein 4 OS=Homo sapiens OX=9606 GN=HSPA4 PE=1 SV=4	307.433	65	50	184	45	840	94.3	5.19	557.66	3.94487e+06	5.98206e+06	69079857	3.86246e+07	7.49095e+06	8.05081e+07	0.0248808	0.0675059	0.30974	0.274543	0.0297302	0.255825
Q08J23	RNA cytosine C(5)-methyltransferase NSUN2 OS=Homo sapiens OX=9606 GN=NSUN2 PE=1 SV=2	237.231	60	39	170	39	767	86.4	6.77	500.3	1.00435e+07	6.0378e+06	7.12568e+07	3.83117e+07	1.54755e+07	5.52568e+07	0.0633454	0.0681349	0.319501	0.272318	0.0614196	0.175586
P62979	Ubiquitin-40S ribosomal protein S27a OS=Homo sapiens OX=9606 GN=RPS27A PE=1 SV=2	34.994	34	6	80	6	156	18	9.64	211.18	4.1479e+07	3.15694e+07	4.90141e+07	3.82336e+07	6.9742e+07	1.08793e+08	0.261614	0.356252	0.219769	0.271763	0.276794	0.345705
Q8N1F7	Nuclear pore complex protein Nup93 OS=Homo sapiens OX=9606 GN=NUP93 PE=1 SV=2	225.913	56	38	165	38	819	93.4	5.72	487.04	9.33258e+06	4.38937e+06	5.53279e+07	37831289	1.59958e+07	7.13823e+07	0.0588618	0.0495328	0.248079	0.268904	0.0634846	0.226827
Q92945	Far upstream element-binding protein 2 OS=Homo sapiens OX=9606 GN=KHSRP PE=1 SV=4	248.696	54	35	229	32	711	73.1	7.3	743.74	3.67409e+07	1.72008e+07	4.91632e+07	3.72209e+07	3.81308e+07	8.4553e+07	0.231729	0.194106	0.220437	0.264565	0.151334	0.268678
P33991	DNA replication licensing factor MCM4 OS=Homo sapiens OX=9606 GN=MCM4 PE=1 SV=5	334.064	53	45	187	45	863	96.5	6.74	637.88	7.04972e+06	5.45737e+06	6.35728e+07	3.66802e+07	1.72567e+07	1.86081e+08	0.0444635	0.0615849	0.285047	0.260722	0.0684886	0.591299	Oxidation [P297; P700]
P56192	Methionine--tRNA ligase, cytoplasmic OS=Homo sapiens OX=9606 GN=MARS1 PE=1 SV=2	252.655	44	33	134	33	900	101.1	6.16	484.33	2.9199e+06	2.32644e+06	5.7935e+07	3.61197e+07	6.2911e+06	1.00912e+08	0.0184162	0.0262532	0.259769	0.256738	0.0249683	0.320662	Oxidation [P470; P476; P670]; Phospho [T824(98.1)]
Q96TA1	Protein Niban 2 OS=Homo sapiens OX=9606 GN=NIBAN2 PE=1 SV=3	202.89	49	30	161	30	746	84.1	6.19	453.36	8.44279e+06	4.34627e+06	5.10536e+07	3.52832e+07	9.04769e+06	3.2495e+07	0.0532498	0.0490465	0.228914	0.250792	0.0359087	0.103257	Phospho [S665(100); S692(97.7)]; Oxidation [P299]
P23921	Ribonucleoside-diphosphate reductase large subunit OS=Homo sapiens OX=9606 GN=RRM1 PE=1 SV=1	218.854	48	33	214	33	792	90	7.15	638.79	4.60571e+07	6.8523e+06	2.28865e+07	3.50449e+07	4.45415e+07	6.09389e+07	0.290488	0.0773263	0.102618	0.249098	0.176777	0.193641	Oxidation [P601; P603]
P11216	Glycogen phosphorylase, brain form OS=Homo sapiens OX=9606 GN=PYGB PE=1 SV=5	287.37	56	41	164	34	843	96.6	6.86	499.18	9.85398e+06	6.93651e+06	5.60967e+07	3.4269e+07	9.42425e+06	1.45329e+08	0.0621504	0.0782765	0.251526	0.243583	0.0374032	0.461804
P06737	Glycogen phosphorylase, liver form OS=Homo sapiens OX=9606 GN=PYGL PE=1 SV=4	285.22	49	38	156	31	847	97.1	7.17	477.41	4.55077e+06	3.09373e+06	8.37288e+07	3.19195e+07	5.40221e+06	1.86336e+08	0.0287023	0.0349119	0.375423	0.226883	0.0214404	0.592107	Oxidation [P635]
Q9H3U1	Protein unc-45 homolog A OS=Homo sapiens OX=9606 GN=UNC45A PE=1 SV=1	193.391	46	38	115	38	944	103	6.07	345.01	997654	949701	5.00449e+07	3.14486e+07	4.68343e+06	6.60709e+07	0.00629233	0.0107171	0.224391	0.223536	0.0185877	0.209949
P19338	Nucleolin OS=Homo sapiens OX=9606 GN=NCL PE=1 SV=3	150.571	33	28	148	28	710	76.6	4.7	422.09	1.65747e+07	3.26268e+07	5.95096e+07	3.08737e+07	3.77957e+07	4.28193e+07	0.104539	0.368184	0.266829	0.21945	0.150004	0.136064
P45974	Ubiquitin carboxyl-terminal hydrolase 5 OS=Homo sapiens OX=9606 GN=USP5 PE=1 SV=2	173.053	41	29	126	28	858	95.7	5.03	392.05	6.7555e+06	8.19194e+06	4.59073e+07	3.05951e+07	6.31822e+06	8.64427e+07	0.0426078	0.0924437	0.205839	0.217469	0.0250759	0.274683	Oxidation [P490; P492]
P59044	NACHT, LRR and PYD domains-containing protein 6 OS=Homo sapiens OX=9606 GN=NLRP6 PE=1 SV=2	136.889	38	31	40	31	892	98.7	8.07	113.13	4.1237e+06	3.21462e+06	373000	2.90254e+07	5.97216e+06	1.09174e+06	0.0260087	0.036276	0.00167245	0.206312	0.0237025	0.00346915
O75534	Cold shock domain-containing protein E1 OS=Homo sapiens OX=9606 GN=CSDE1 PE=1 SV=2	254.731	55	47	170	47	798	88.8	6.25	519.77	7.97012e+06	7.40117e+06	5.01851e+07	2.80995e+07	2.33731e+07	1.65596e+08	0.0502686	0.0835202	0.22502	0.199731	0.0927636	0.526202
Q12906	Interleukin enhancer-binding factor 3 OS=Homo sapiens OX=9606 GN=ILF3 PE=1 SV=3	236.294	46	34	208	27	894	95.3	8.76	670.28	7.0242e+07	3.19714e+07	2.4729e+07	2.74354e+07	1.20049e+08	8.16854e+07	0.443025	0.360789	0.11088	0.19501	0.476454	0.259566	Oxidation [P265; P286]
Q9Y5L0	Transportin-3 OS=Homo sapiens OX=9606 GN=TNPO3 PE=1 SV=3	183.925	35	27	106	27	923	104.1	5.57	327	1.40199e+06	1.07285e+06	4.12872e+07	2.66224e+07	1.31003e+06	3.82584e+07	0.00884251	0.0121068	0.185123	0.189231	0.00519926	0.121571
Q6P1N0	Coiled-coil and C2 domain-containing protein 1A OS=Homo sapiens OX=9606 GN=CC2D1A PE=1 SV=1	57.601	18	17	29	17	951	104	8.09	78.99	1.91678e+07	1.64537e+07	2.95662e+07	2.47297e+07	2.18258e+07	3.57226e+07	0.120894	0.185676	0.132569	0.175778	0.0866226	0.113513
P53618	Coatomer subunit beta OS=Homo sapiens OX=9606 GN=COPB1 PE=1 SV=3	268.037	45	38	140	38	953	107.1	6.05	450.71	2.04116e+06	1.33105e+06	5.09751e+07	2.39037e+07	2.78671e+06	1.00688e+08	0.0128738	0.0150205	0.228562	0.169907	0.01106	0.319949	Oxidation [P625]
P63010	AP-2 complex subunit beta OS=Homo sapiens OX=9606 GN=AP2B1 PE=1 SV=1	204.965	43	38	128	16	937	104.5	5.38	360.11	2.98382e+06	2.21781e+06	4.21932e+07	2.20445e+07	8.69886e+06	8.537e+07	0.0188193	0.0250273	0.189185	0.156692	0.0345243	0.271274
Q16643	Drebrin OS=Homo sapiens OX=9606 GN=DBN1 PE=1 SV=4	146.354	46	21	122	21	649	71.4	4.45	428.34	9.24516e+06	5.63386e+06	3.54729e+07	2.16389e+07	1.43357e+07	2.76319e+07	0.0583105	0.0635766	0.159053	0.153809	0.0568957	0.0878039	Oxidation [P400]; Phospho [S142(100)]
P49588	Alanine--tRNA ligase, cytoplasmic OS=Homo sapiens OX=9606 GN=AARS1 PE=1 SV=2	100.593	26	22	40	22	968	106.7	5.53	116.11	4.0411e+06	4.33378e+06	4.85835e+07	2.15128e+07	1.16325e+07	6.2784e+07	0.0254878	0.0489055	0.217838	0.152912	0.0461673	0.199504
Q9Y450	HBS1-like protein OS=Homo sapiens OX=9606 GN=HBS1L PE=1 SV=1	10.387	10	4	4	4	684	75.4	6.61	7.79	1.87011e+07	1.67307e+07	2.16188e+07	1.96865e+07	21180354	30840356	0.11795	0.188801	0.0969344	0.139932	0.0840611	0.0979993
O60313	Dynamin-like 120 kDa protein, mitochondrial OS=Homo sapiens OX=9606 GN=OPA1 PE=1 SV=3	189.016	43	35	97	35	960	111.6	7.87	282.7	4.23894e+06	1.45905e+06	2.7408e+07	1.89556e+07	4.80746e+06	2.04176e+07	0.0267356	0.016465	0.122892	0.134736	0.01908	0.0648795
Q09666	Neuroblast differentiation-associated protein AHNAK OS=Homo sapiens OX=9606 GN=AHNAK PE=1 SV=2	235.436	26	52	180	52	5890	628.7	6.15	405.24	1.73059e+07	1.50538e+07	2.46668e+07	1.75599e+07	1.71205e+07	1.99817e+07	0.10915	0.169878	0.110601	0.124815	0.0679484	0.0634945
Q00610	Clathrin heavy chain 1 OS=Homo sapiens OX=9606 GN=CLTC PE=1 SV=5	234.134	35	47	137	47	1675	191.5	5.69	408.46	1.41251e+07	1.09916e+07	1.60507e+07	1.66384e+07	1.41573e+07	1.52323e+07	0.0890891	0.124037	0.0719679	0.118265	0.0561878	0.0484026
Q658Y4	Protein FAM91A1 OS=Homo sapiens OX=9606 GN=FAM91A1 PE=1 SV=3	154.489	36	27	74	27	838	93.9	6.39	215.11	2.54328e+06	7.64087e+06	2.84108e+07	1.63682e+07	1.30627e+07	1.49077e+07	0.0160408	0.0862251	0.127388	0.116345	0.0518434	0.0473712
P68104	Elongation factor 1-alpha 1 OS=Homo sapiens OX=9606 GN=EEF1A1 PE=1 SV=1	114.486	40	14	135	6	462	50.1	9.01	424.95	2.69474e+07	1.50588e+07	3.08941e+07	1.594e+07	6.13997e+07	76568035	0.169961	0.169934	0.138523	0.113301	0.243685	0.243305	Oxidation [P274; P406; P409]
P35221	Catenin alpha-1 OS=Homo sapiens OX=9606 GN=CTNNA1 PE=1 SV=1	272.032	52	41	103	41	906	100	6.29	349.15	1.46154e+07	9.48859e+06	1.38607e+08	1.57994e+07	1.44475e+07	1.37454e+08	0.0921814	0.107076	0.621486	0.112302	0.0573395	0.43678	Phospho [S641(100)]
Q01433	AMP deaminase 2 OS=Homo sapiens OX=9606 GN=AMPD2 PE=1 SV=2	102.428	35	28	73	28	879	100.6	6.93	177.25	3.16065e+06	2.54529e+06	2.5545e+07	1.52336e+07	4.76917e+06	2.08932e+07	0.0199347	0.0287229	0.114539	0.10828	0.018928	0.066391
O14787	Transportin-2 OS=Homo sapiens OX=9606 GN=TNPO2 PE=1 SV=3	92.976	28	18	55	12	897	101.3	5.01	163.3	627112	595979	2.23059e+07	1.52194e+07	773673	3.25574e+07	0.00395528	0.00672546	0.100015	0.108179	0.00307057	0.103456
Q13616	Cullin-1 OS=Homo sapiens OX=9606 GN=CUL1 PE=1 SV=2	178.32	48	38	137	38	776	89.6	8	362.7	2.77922e+07	7.31592e+06	7.27538e+06	1.50877e+07	1.71864e+07	2.1357e+07	0.175289	0.0825582	0.0326213	0.107243	0.0682096	0.0678648
O15042	U2 snRNP-associated SURP motif-containing protein OS=Homo sapiens OX=9606 GN=U2SURP PE=1 SV=2	14.266	6	5	18	4	1029	118.2	8.47	20.87	1.72162e+07	3.23262e+06	1.07089e+07	1.496e+07	1.5268e+07	2.35692e+07	0.108585	0.0364793	0.0480164	0.106336	0.0605958	0.0748943
Q10567	AP-1 complex subunit beta-1 OS=Homo sapiens OX=9606 GN=AP1B1 PE=1 SV=2	170.668	36	35	99	13	949	104.6	5.06	276.12	1.84345e+06	1.70809e+06	2.92712e+07	1.4851e+07	3.68849e+06	6.44344e+07	0.0116269	0.0192753	0.131246	0.105561	0.014639	0.204749
P42285	Exosome RNA helicase MTR4 OS=Homo sapiens OX=9606 GN=MTREX PE=1 SV=3	6.353	2	2	15	1	1042	117.7	6.52	13.3	1.71073e+07	3.17097e+06	1.04085e+07	1.47613e+07	1.491e+07	2.17683e+07	0.107898	0.0357835	0.0466696	0.104923	0.0591751	0.0691716
P50570	Dynamin-2 OS=Homo sapiens OX=9606 GN=DNM2 PE=1 SV=2	166.619	39	34	99	34	870	98	7.44	277.83	1.61256e+06	1.48506e+06	2.69078e+07	1.47254e+07	4.25432e+06	5.66361e+07	0.0101706	0.0167585	0.120649	0.104668	0.0168847	0.179969
Q14697	Neutral alpha-glucosidase AB OS=Homo sapiens OX=9606 GN=GANAB PE=1 SV=3	323.845	47	40	150	40	944	106.8	6.14	506.13	2.06162e+06	1.16844e+06	4.09567e+07	1.4597e+07	1.12535e+07	2.01145e+08	0.0130029	0.0131855	0.183641	0.103755	0.0446632	0.639166
P60709	Actin, cytoplasmic 1 OS=Homo sapiens OX=9606 GN=ACTB PE=1 SV=1	160.49	60	20	154	9	375	41.7	5.48	463.71	2.20636e+07	1.39671e+07	3.47071e+07	1.42796e+07	7.18066e+07	8.58629e+07	0.139158	0.157615	0.15562	0.101499	0.284988	0.272841	Oxidation [P164]
P55884	Eukaryotic translation initiation factor 3 subunit B OS=Homo sapiens OX=9606 GN=EIF3B PE=1 SV=3	199.337	45	30	168	30	814	92.4	5	518.79	2.30374e+07	1.78403e+07	2.39037e+07	1.42722e+07	6.83917e+07	8.855e+07	0.1453	0.201323	0.107179	0.101447	0.271434	0.281379
Q14444	Caprin-1 OS=Homo sapiens OX=9606 GN=CAPRIN1 PE=1 SV=2	93.683	35	17	60	17	709	78.3	5.25	185.11	2.03406e+06	1.42379e+06	1.81419e+07	1.41312e+07	3.0795e+06	2.01597e+07	0.0128291	0.0160671	0.0813443	0.100444	0.012222	0.0640602
O75533	Splicing factor 3B subunit 1 OS=Homo sapiens OX=9606 GN=SF3B1 PE=1 SV=3	209.972	30	34	117	34	1304	145.7	7.09	352.94	3.17983e+06	1.76902e+06	2.23369e+07	1.39168e+07	1.2819e+07	7.44494e+07	0.0200556	0.0199629	0.100154	0.0989202	0.0508763	0.236573
Q15393	Splicing factor 3B subunit 3 OS=Homo sapiens OX=9606 GN=SF3B3 PE=1 SV=4	123.292	27	25	68	25	1217	135.5	5.26	212.07	2.07946e+06	1.3545e+06	1.73223e+07	1.3661e+07	2.94893e+06	1.57577e+07	0.0131154	0.0152852	0.0776696	0.0971024	0.0117038	0.0500721
P04259	Keratin, type II cytoskeletal 6B OS=Homo sapiens OX=9606 GN=KRT6B PE=1 SV=5	130.406	46	32	113	2	564	60	8	311.58	4.4072e+07	2.42253e+07	2.91677e+08	1.35591e+07	2.73852e+07	4.34929e+07	0.277968	0.273376	1.30782	0.0963774	0.108687	0.138205
Q86XP3	ATP-dependent RNA helicase DDX42 OS=Homo sapiens OX=9606 GN=DDX42 PE=1 SV=1	183.828	42	31	147	31	938	102.9	7.02	469.15	1.10481e+07	7.81646e+06	2.23398e+07	1.35263e+07	4.61787e+07	3.99485e+07	0.0696815	0.0882066	0.100167	0.0961445	0.183275	0.126942
P22059	Oxysterol-binding protein 1 OS=Homo sapiens OX=9606 GN=OSBP PE=1 SV=1	156.324	42	29	91	29	807	89.4	7.3	257.98	5.89117e+06	4.28356e+06	2.11061e+07	1.31302e+07	1.00625e+07	2.70688e+07	0.0371564	0.0483388	0.0946356	0.0933292	0.0399363	0.0860148
Q7Z417	Nuclear fragile X mental retardation-interacting protein 2 OS=Homo sapiens OX=9606 GN=NUFIP2 PE=1 SV=1	30.963	16	8	13	8	695	76.1	8.7	30.75	1.88041e+06	1.24145e+06	1.67892e+07	1.28106e+07	1.13192e+06	3.38412e+07	0.01186	0.0140095	0.0752792	0.0910578	0.0044924	0.107535
Q04637	Eukaryotic translation initiation factor 4 gamma 1 OS=Homo sapiens OX=9606 GN=EIF4G1 PE=1 SV=4	161.532	25	32	156	32	1599	175.4	5.33	431.99	1.11e+07	7.97092e+06	2.12239e+07	1.2766e+07	3.60477e+07	4.47446e+07	0.0700093	0.0899496	0.0951634	0.0907402	0.143067	0.142182
Q92598	Heat shock protein 105 kDa OS=Homo sapiens OX=9606 GN=HSPH1 PE=1 SV=1	274.045	53	41	114	35	858	96.8	5.39	358.62	2.52283e+06	2.11456e+06	2.86939e+07	1.27002e+07	1.15944e+07	1.56869e+08	0.0159118	0.0238623	0.128657	0.0902726	0.0460162	0.498473
Q00839	Heterogeneous nuclear ribonucleoprotein U OS=Homo sapiens OX=9606 GN=HNRNPU PE=1 SV=6	248.134	37	34	256	33	825	90.5	6	765.32	2.50729e+08	1.98895e+08	1.74818e+07	1.26163e+07	4.5408e+08	3.14378e+07	1.58138	2.24448	0.0783847	0.0896766	1.80217	0.0998978	Phospho [S271(100)]
O95782	AP-2 complex subunit alpha-1 OS=Homo sapiens OX=9606 GN=AP2A1 PE=1 SV=3	135.347	33	28	82	19	977	107.5	7.03	227.26	677812	493150	1.87023e+07	1.25827e+07	1.18584e+06	3.43352e+07	0.00427505	0.00556506	0.0838574	0.0894372	0.00470637	0.109105	Oxidation [P867]
P35606	Coatomer subunit beta' OS=Homo sapiens OX=9606 GN=COPB2 PE=1 SV=2	110.823	35	24	44	24	906	102.4	5.27	113.45	2.39837e+06	5.38421e+06	3.1384e+06	1.20791e+07	489044	1.20684e+06	0.0151268	0.0607594	0.0140719	0.0858582	0.00194093	0.0038349
P02533	Keratin, type I cytoskeletal 14 OS=Homo sapiens OX=9606 GN=KRT14 PE=1 SV=4	142.785	57	27	111	7	472	51.5	5.16	302.09	4.06623e+07	2.15668e+07	1.45356e+08	1.16524e+07	2.07257e+07	3.94958e+07	0.256463	0.243375	0.651746	0.0828252	0.0822567	0.125503
O94973	AP-2 complex subunit alpha-2 OS=Homo sapiens OX=9606 GN=AP2A2 PE=1 SV=2	119.61	31	24	74	15	939	103.9	6.96	222.18	985697	565902	1.61677e+07	1.10825e+07	1.23321e+07	2.3166e+07	0.00621692	0.00638605	0.0724926	0.0787744	0.0489441	0.0736131
P43243	Matrin-3 OS=Homo sapiens OX=9606 GN=MATR3 PE=1 SV=2	151.892	38	26	128	26	847	94.6	6.25	361.81	8.06742e+06	4.91889e+06	1.7265e+07	1.07567e+07	2.70396e+07	5.1973e+07	0.0508823	0.0555083	0.0774129	0.0764584	0.107316	0.165151
Q16891	MICOS complex subunit MIC60 OS=Homo sapiens OX=9606 GN=IMMT PE=1 SV=1	275.132	53	38	164	38	758	83.6	6.48	572.42	5.48976e+07	4.01197e+07	9.6754e+06	1.06186e+07	6.89791e+07	2.02965e+07	0.346246	0.452739	0.0433825	0.075477	0.273766	0.064495
Q9BUJ2	Heterogeneous nuclear ribonucleoprotein U-like protein 1 OS=Homo sapiens OX=9606 GN=HNRNPUL1 PE=1 SV=2	129.267	33	23	82	22	856	95.7	6.92	262.49	6.70344e+06	4.50945e+06	1.60748e+07	1.05341e+07	1.36638e+07	2.24178e+07	0.0422795	0.0508879	0.072076	0.0748761	0.0542291	0.0712356	Phospho [S194(100)]
P42224	Signal transducer and activator of transcription 1-alpha/beta OS=Homo sapiens OX=9606 GN=STAT1 PE=1 SV=2	166.733	39	27	101	27	750	87.3	6.05	289.37	2.40509e+07	8.32981e+06	3.50017e+06	1.05087e+07	3.04449e+07	1.22242e+07	0.151692	0.0939996	0.0156941	0.0746957	0.12083	0.0388441
P08779	Keratin, type I cytoskeletal 16 OS=Homo sapiens OX=9606 GN=KRT16 PE=1 SV=4	99.857	49	22	75	7	473	51.2	5.05	182.12	3.55752e+07	1.83091e+07	1.18415e+08	1.04104e+07	1.89731e+07	3.64218e+07	0.224377	0.206613	0.530948	0.0739971	0.075301	0.115735
Q9Y4L1	Hypoxia up-regulated protein 1 OS=Homo sapiens OX=9606 GN=HYOU1 PE=1 SV=1	105.074	24	22	56	22	999	111.3	5.22	151.86	3.90252e+06	2.7239e+06	1.61105e+07	1.01297e+07	9.97027e+06	4.28624e+07	0.0246137	0.0307385	0.0722359	0.0720015	0.0395703	0.136201
O00566	U3 small nucleolar ribonucleoprotein protein MPP10 OS=Homo sapiens OX=9606 GN=MPHOSPH10 PE=1 SV=2	66.91	21	11	31	11	681	78.8	4.86	92.27	563367	604016	1.56388e+07	1.00233e+07	2.76478e+06	2.50019e+07	0.00355323	0.00681616	0.070121	0.0712456	0.0109729	0.0794468
O94874	E3 UFM1-protein ligase 1 OS=Homo sapiens OX=9606 GN=UFL1 PE=1 SV=2	101.127	34	24	63	23	794	89.5	6.79	163.01	2.1828e+06	506229	1.14342e+07	9.82414e+06	1.93482e+06	1.60704e+07	0.0137672	0.00571265	0.0512687	0.0698298	0.00767897	0.0510658
Q6N069	N-alpha-acetyltransferase 16, NatA auxiliary subunit OS=Homo sapiens OX=9606 GN=NAA16 PE=1 SV=2	67.697	16	16	51	6	864	101.4	7.87	123.43	752663	534802	1.51027e+07	9.7458e+06	1.14185e+06	2.43568e+07	0.00474714	0.00603509	0.0677174	0.069273	0.00453182	0.0773971
Q96T88	E3 ubiquitin-protein ligase UHRF1 OS=Homo sapiens OX=9606 GN=UHRF1 PE=1 SV=1	146.845	37	24	106	22	793	89.8	7.56	318.6	6.30492e+06	5.16096e+06	1.60932e+07	9.67981e+06	1.90102e+07	2.29334e+07	0.0397659	0.05824	0.0721586	0.0688038	0.0754482	0.072874
Q9P2I0	Cleavage and polyadenylation specificity factor subunit 2 OS=Homo sapiens OX=9606 GN=CPSF2 PE=1 SV=2	87.303	29	16	43	16	782	88.4	5.11	143.26	1.27373e+07	3.20225e+06	1.37523e+08	9.59204e+06	6.68719e+06	2.47705e+07	0.0803359	0.0361365	0.616625	0.06818	0.0265403	0.0787116
Q05639	Elongation factor 1-alpha 2 OS=Homo sapiens OX=9606 GN=EEF1A2 PE=1 SV=1	58.588	25	10	67	2	463	50.4	9.03	201.58	1.51873e+07	8.20103e+06	1.95798e+07	9.55406e+06	3.61583e+07	4.89409e+07	0.095788	0.0925464	0.0877917	0.06791	0.143506	0.155516
Q9NR30	Nucleolar RNA helicase 2 OS=Homo sapiens OX=9606 GN=DDX21 PE=1 SV=5	214.866	44	33	158	31	783	87.3	9.28	477.83	4.16382e+07	4.91464e+07	1.38824e+07	9.55353e+06	5.87527e+07	8.792e+06	0.262618	0.554603	0.0622458	0.0679063	0.233179	0.0279377
Q9Y4R8	Telomere length regulation protein TEL2 homolog OS=Homo sapiens OX=9606 GN=TELO2 PE=1 SV=2	97.599	32	24	49	24	837	91.7	5.76	125.27	1.37237e+06	258603	1.20374e+07	9.36902e+06	695823	5.47405e+06	0.00865574	0.00291827	0.0539732	0.0665948	0.0027616	0.0173945
O43592	Exportin-T OS=Homo sapiens OX=9606 GN=XPOT PE=1 SV=2	83.265	21	17	47	17	962	109.9	5.39	136.49	512554	486447	1.50412e+07	9.3105e+06	3.31325e+06	1.09506e+07	0.00323275	0.00548941	0.0674416	0.0661788	0.0131497	0.034797
Q9BQ52	Zinc phosphodiesterase ELAC protein 2 OS=Homo sapiens OX=9606 GN=ELAC2 PE=1 SV=2	168.445	45	26	70	26	826	92.2	7.9	246.25	1.87415e+06	1.37391e+06	1.52474e+07	9.23009e+06	3.49569e+06	3.38911e+07	0.0118205	0.0155041	0.0683662	0.0656073	0.0138738	0.107693
Q05086	Ubiquitin-protein ligase E3A OS=Homo sapiens OX=9606 GN=UBE3A PE=1 SV=4	101.154	31	23	61	23	875	100.6	5.22	180.23	523367	372709	1.31538e+07	8.81712e+06	853915	1.83924e+07	0.00330094	0.00420592	0.0589787	0.0626719	0.00338904	0.0584443
Q92499	ATP-dependent RNA helicase DDX1 OS=Homo sapiens OX=9606 GN=DDX1 PE=1 SV=2	327.971	59	44	209	44	740	82.4	7.23	676.39	1.10205e+08	6.00621e+07	4.37023e+06	8.81673e+06	1.07315e+08	5.92305e+06	0.695075	0.677784	0.0195952	0.0626691	0.425914	0.0188213
P35579	Myosin-9 OS=Homo sapiens OX=9606 GN=MYH9 PE=1 SV=4	147.155	17	29	99	29	1960	226.4	5.6	280.02	7.95634e+06	5.47712e+06	1.44839e+07	8.62272e+06	1.67964e+07	1.86974e+07	0.0501817	0.0618078	0.0649426	0.0612901	0.0666619	0.0594134
P13647	Keratin, type II cytoskeletal 5 OS=Homo sapiens OX=9606 GN=KRT5 PE=1 SV=3	157.585	46	38	132	22	590	62.3	7.74	348.92	3.0776e+07	1.73973e+07	1.59908e+08	8.50796e+06	1.74382e+07	2.60212e+07	0.194108	0.196324	0.716993	0.0604744	0.069209	0.0826859
Q9HCS7	Pre-mRNA-splicing factor SYF1 OS=Homo sapiens OX=9606 GN=XAB2 PE=1 SV=2	101.829	33	25	53	25	855	99.9	6.23	134.79	574725	396692	1.2265e+07	8.47755e+06	3.84701e+06	1.80831e+07	0.00362487	0.00447656	0.0549939	0.0602582	0.0152681	0.0574615
P52735	Guanine nucleotide exchange factor VAV2 OS=Homo sapiens OX=9606 GN=VAV2 PE=1 SV=2	80.607	26	22	47	22	878	101.2	7.08	108.72	1.31017e+06	782201	1.17885e+07	8.4424e+06	2.79338e+06	7.37167e+06	0.0082634	0.00882692	0.052857	0.0600084	0.0110864	0.0234245
Q9BSJ2	Gamma-tubulin complex component 2 OS=Homo sapiens OX=9606 GN=TUBGCP2 PE=1 SV=2	111.663	37	25	52	25	902	102.5	6.84	137.43	804578	682322	1.23752e+07	8.16949e+06	1.17689e+06	8.62234e+06	0.00507458	0.00769982	0.055488	0.0580685	0.00467088	0.0273986
P13010	X-ray repair cross-complementing protein 5 OS=Homo sapiens OX=9606 GN=XRCC5 PE=1 SV=3	349.373	57	43	256	42	732	82.7	5.81	833.6	2.18765e+08	1.15672e+08	3.88242e+06	8.15917e+06	3.2363e+08	1.36218e+07	1.37978	1.30532	0.017408	0.0579952	1.28443	0.0432852	Oxidation [P506; P507]
P02538	Keratin, type II cytoskeletal 6A OS=Homo sapiens OX=9606 GN=KRT6A PE=1 SV=3	139.037	50	35	113	4	564	60	8	307.97	3.11312e+07	1.77026e+07	1.467e+08	7.98418e+06	1.88981e+07	2.82834e+07	0.196348	0.199769	0.657772	0.0567514	0.0750033	0.0898744
P22033	Methylmalonyl-CoA mutase, mitochondrial OS=Homo sapiens OX=9606 GN=MMUT PE=1 SV=4	82.476	31	17	36	17	750	83.1	6.93	124.33	1.18901e+07	8.99823e+06	1.35857e+07	7.97945e+06	9.4411e+06	9.15431e+06	0.0749926	0.101543	0.0609154	0.0567177	0.03747	0.029089
P46087	Probable 28S rRNA (cytosine(4447)-C(5))-methyltransferase OS=Homo sapiens OX=9606 GN=NOP2 PE=1 SV=2	101.713	32	22	96	22	812	89.2	9.23	294.35	2.49966e+07	1.58307e+07	9.40479e+06	7.95807e+06	3.971e+07	1.16893e+07	0.157657	0.178646	0.0421691	0.0565658	0.157602	0.0371442
P02768	Serum albumin OS=Homo sapiens OX=9606 GN=ALB PE=1 SV=2	52.993	21	14	62	14	609	69.3	6.28	136.5	1.43535e+07	1.1168e+07	1.30877e+07	7.95257e+06	2.48449e+07	1.93338e+07	0.0905296	0.126028	0.0586826	0.0565267	0.0986052	0.0614356
P11142	Heat shock cognate 71 kDa protein OS=Homo sapiens OX=9606 GN=HSPA8 PE=1 SV=1	404.135	56	39	304	25	646	70.9	5.52	972.86	6.31609e+07	3.26288e+08	1.37089e+07	7.8719e+06	5.63695e+08	2.51947e+07	0.398364	3.68207	0.061468	0.0559533	2.23721	0.0800594	Oxidation [P63]
Q9NRZ9	Lymphoid-specific helicase OS=Homo sapiens OX=9606 GN=HELLS PE=1 SV=1	106.858	26	22	65	22	838	97	7.93	167.9	1.95468e+06	1.65566e+06	1.43921e+07	7.63582e+06	8.65691e+06	2.09599e+07	0.0123284	0.0186837	0.064531	0.0542752	0.0343577	0.0666028
P05787	Keratin, type II cytoskeletal 8 OS=Homo sapiens OX=9606 GN=KRT8 PE=1 SV=7	91.453	39	23	75	15	483	53.7	5.59	204.65	2.22958e+07	1.25529e+07	1.67123e+08	7.61984e+06	2.2378e+07	3.50425e+07	0.140622	0.141656	0.749344	0.0541617	0.0888142	0.111352
P68032	Actin, alpha cardiac muscle 1 OS=Homo sapiens OX=9606 GN=ACTC1 PE=1 SV=1	84.128	30	12	87	1	377	42	5.39	220.56	1.21427e+07	7.75317e+06	2.04902e+07	7.56428e+06	3.98469e+07	4.93288e+07	0.0765855	0.0874924	0.0918739	0.0537668	0.158145	0.156749
Q6IN85	Serine/threonine-protein phosphatase 4 regulatory subunit 3A OS=Homo sapiens OX=9606 GN=PPP4R3A PE=1 SV=1	81.253	28	21	53	13	833	95.3	4.94	129.25	2.59327e+06	1.46477e+06	1.22801e+07	7.54823e+06	8.60505e+06	1.57712e+07	0.0163561	0.0165295	0.0550613	0.0536526	0.0341519	0.050115
Q15459	Splicing factor 3A subunit 1 OS=Homo sapiens OX=9606 GN=SF3A1 PE=1 SV=1	91.037	24	19	66	19	793	88.8	5.22	197.18	3.1599e+06	1.87489e+06	1.22983e+07	7.44214e+06	8.92819e+06	2.66893e+07	0.0199299	0.0211576	0.0551429	0.0528986	0.0354344	0.084809
Q13724	Mannosyl-oligosaccharide glucosidase OS=Homo sapiens OX=9606 GN=MOGS PE=1 SV=5	77.433	25	19	52	19	837	91.9	8.9	152.09	1.82792e+06	5.24815e+06	1.17789e+07	7.4328e+06	3.13679e+06	2.29475e+07	0.0115289	0.0592239	0.0528143	0.0528322	0.0124494	0.0729188
Q04695	Keratin, type I cytoskeletal 17 OS=Homo sapiens OX=9606 GN=KRT17 PE=1 SV=2	88.2	49	23	54	9	432	48.1	5.02	142.47	2.66192e+07	1.3009e+07	1.10036e+08	7.42288e+06	1.3943e+07	3.12244e+07	0.167891	0.146803	0.49338	0.0527617	0.0553374	0.0992196
Q15031	Probable leucine--tRNA ligase, mitochondrial OS=Homo sapiens OX=9606 GN=LARS2 PE=1 SV=2	82.672	25	19	48	19	903	101.9	8.22	131.44	1.7901e+06	1.09077e+06	1.10615e+07	7.3385e+06	3.90777e+06	1.32403e+07	0.0112904	0.0123091	0.0495975	0.0521619	0.0155092	0.0420727
P14618	Pyruvate kinase PKM OS=Homo sapiens OX=9606 GN=PKM PE=1 SV=4	131.561	53	24	96	24	531	57.9	7.84	315.37	1.43416e+07	1.2663e+07	1.13895e+07	7.31756e+06	2.70489e+07	2.22479e+07	0.0904542	0.142898	0.051068	0.0520131	0.107352	0.0706956
P78344	Eukaryotic translation initiation factor 4 gamma 2 OS=Homo sapiens OX=9606 GN=EIF4G2 PE=1 SV=1	130.526	34	28	66	28	907	102.3	7.14	182.99	762369	630580	1.57056e+07	7.2215e+06	2.09284e+06	4.16843e+07	0.00480836	0.00711592	0.0704209	0.0513302	0.00830613	0.132457
Q01780	Exosome component 10 OS=Homo sapiens OX=9606 GN=EXOSC10 PE=1 SV=2	119.339	39	26	61	26	885	100.8	8.46	175.36	1.39312e+06	959203	1.25264e+07	7.20176e+06	2.91159e+06	2.18046e+07	0.00878661	0.0108243	0.056166	0.05119	0.0115556	0.0692871
P49589	Cysteine--tRNA ligase, cytoplasmic OS=Homo sapiens OX=9606 GN=CARS1 PE=1 SV=3	142.008	44	26	100	26	748	85.4	6.76	301.35	1.44464e+07	6.25108e+06	4.51489e+06	7.13127e+06	2.48732e+07	2.47313e+07	0.0911156	0.0705417	0.0202438	0.0506889	0.0987172	0.078587
P26358	DNA (cytosine-5)-methyltransferase 1 OS=Homo sapiens OX=9606 GN=DNMT1 PE=1 SV=2	114.629	20	28	58	28	1616	183.1	7.75	154.76	2.04737e+06	1.19516e+06	1.57542e+07	7.03772e+06	2.25663e+06	3.30484e+07	0.012913	0.013487	0.0706384	0.050024	0.00895619	0.105016
Q5H9R7	Serine/threonine-protein phosphatase 6 regulatory subunit 3 OS=Homo sapiens OX=9606 GN=PPP6R3 PE=1 SV=2	107.647	35	25	61	25	873	97.6	4.6	158.34	1.35978e+06	972817	1.0059e+07	7.02116e+06	3.4197e+06	1.92149e+07	0.00857632	0.010978	0.0451023	0.0499062	0.0135722	0.0610579
O60716	Catenin delta-1 OS=Homo sapiens OX=9606 GN=CTNND1 PE=1 SV=1	178.493	38	28	78	28	968	108.1	6.23	245.05	6.4738e+06	1.83088e+06	9.73952e+06	6.99345e+06	1.77802e+07	4.5666e+07	0.0408311	0.0206609	0.04367	0.0497093	0.0705665	0.14511	Oxidation [P155; P160; P164]
Q96PZ0	Pseudouridylate synthase 7 homolog OS=Homo sapiens OX=9606 GN=PUS7 PE=1 SV=2	131.779	46	27	69	27	661	75	6.37	209.19	2.48699e+07	1.13101e+07	4.14992e+06	6.88214e+06	4.70672e+07	9.39348e+06	0.156858	0.127631	0.0186074	0.0489181	0.186801	0.029849
Q15003	Condensin complex subunit 2 OS=Homo sapiens OX=9606 GN=NCAPH PE=1 SV=3	96.145	36	17	49	17	741	82.5	5.06	144.62	1.89318e+06	1.33168e+06	1.18169e+07	6.86069e+06	3.57054e+06	1.05684e+07	0.0119405	0.0150276	0.0529847	0.0487657	0.0141709	0.0335825
P68363	Tubulin alpha-1B chain OS=Homo sapiens OX=9606 GN=TUBA1B PE=1 SV=1	95.144	43	15	78	3	451	50.1	5.06	251.83	8.94925e+06	7.35001e+06	9.74898e+06	6.84657e+06	2.51017e+07	3.09505e+07	0.0564441	0.0829429	0.0437124	0.0486653	0.0996242	0.0983495
P22314	Ubiquitin-like modifier-activating enzyme 1 OS=Homo sapiens OX=9606 GN=UBA1 PE=1 SV=3	101.286	23	20	79	20	1058	117.8	5.76	223.45	4.05498e+06	2.96175e+06	1.04907e+07	6.7517e+06	1.05459e+07	2.20012e+07	0.0255753	0.0334225	0.0470379	0.0479909	0.0418549	0.0699119
Q9UBF2	Coatomer subunit gamma-2 OS=Homo sapiens OX=9606 GN=COPG2 PE=1 SV=1	70.523	22	16	38	13	871	97.6	5.81	112.94	1.0981e+06	365135	1.041e+07	6.69826e+06	1.0187e+06	2.05788e+07	0.00692589	0.00412045	0.0466761	0.0476111	0.00404302	0.0653918
O43747	AP-1 complex subunit gamma-1 OS=Homo sapiens OX=9606 GN=AP1G1 PE=1 SV=5	58.496	22	19	61	18	822	91.3	6.8	139.29	5.88254e+06	2.6508e+06	6.1527e+06	6.68744e+06	9.9411e+06	1.68236e+07	0.037102	0.0299136	0.0275874	0.0475342	0.0394545	0.0534592
P08727	Keratin, type I cytoskeletal 19 OS=Homo sapiens OX=9606 GN=KRT19 PE=1 SV=4	34.275	19	10	28	4	400	44.1	5.14	68.53	2.37945e+07	1.12616e+07	8.4556e+07	6.67503e+06	1.29227e+07	2.93516e+07	0.150075	0.127085	0.379131	0.047446	0.0512881	0.0932685
Q9UKN8	General transcription factor 3C polypeptide 4 OS=Homo sapiens OX=9606 GN=GTF3C4 PE=1 SV=2	75.304	29	20	37	20	822	91.9	6.65	90.52	4.56774e+06	820674	5.34026e+06	6.66666e+06	2.81175e+06	5.21674e+06	0.0288093	0.00926108	0.0239446	0.0473865	0.0111593	0.0165769
Q13617	Cullin-2 OS=Homo sapiens OX=9606 GN=CUL2 PE=1 SV=2	123.886	36	25	101	24	745	86.9	6.92	257.39	8.54151e+06	7.01045e+06	9.28671e+06	6.5885e+06	9.13868e+06	1.53416e+07	0.0538724	0.079111	0.0416397	0.0468309	0.0362698	0.04875
Q9BQE3	Tubulin alpha-1C chain OS=Homo sapiens OX=9606 GN=TUBA1C PE=1 SV=1	84.093	38	14	71	2	449	49.9	5.1	224.69	8.54445e+06	7.05792e+06	9.09028e+06	6.49432e+06	2.35098e+07	2.85219e+07	0.053891	0.0796466	0.0407589	0.0461615	0.0933062	0.0906321
Q9UKV8	Protein argonaute-2 OS=Homo sapiens OX=9606 GN=AGO2 PE=1 SV=3	111.2	31	20	39	20	859	97.1	9.19	117.42	1.18743e+06	897613	5.03607e+06	6.46959e+06	1.23798e+06	1.88012e+06	0.00748931	0.0101293	0.0225807	0.0459857	0.00491332	0.00597433
Q9BUQ8	Probable ATP-dependent RNA helicase DDX23 OS=Homo sapiens OX=9606 GN=DDX23 PE=1 SV=3	81.107	30	20	52	20	820	95.5	9.55	141.43	583354	139915	1.37681e+07	6.45951e+06	2.56919e+06	2.06871e+07	0.00367929	0.0015789	0.0617335	0.045914	0.0101966	0.065736
Q6P2E9	Enhancer of mRNA-decapping protein 4 OS=Homo sapiens OX=9606 GN=EDC4 PE=1 SV=1	51.417	13	13	31	13	1401	151.6	5.86	85.14	2.42908e+06	2.65299e+06	1.58942e+07	6.44144e+06	5.51329e+06	1.17627e+07	0.0153205	0.0299383	0.0712665	0.0457856	0.0218813	0.0373776
Q7KZF4	Staphylococcal nuclease domain-containing protein 1 OS=Homo sapiens OX=9606 GN=SND1 PE=1 SV=1	114.926	33	26	63	26	910	101.9	7.17	181.79	1.9871e+06	1.82342e+06	1.2248e+07	6.35937e+06	2.87841e+06	2.33891e+07	0.0125329	0.0205768	0.0549174	0.0452023	0.0114239	0.0743219
P54886	Delta-1-pyrroline-5-carboxylate synthase OS=Homo sapiens OX=9606 GN=ALDH18A1 PE=1 SV=2	338.234	50	42	205	42	795	87.2	7.12	722.08	1.32078e+08	8.29584e+07	5.94848e+06	6.20943e+06	1.05773e+08	9.827e+06	0.833033	0.936162	0.0266718	0.0441365	0.419796	0.0312266
P33992	DNA replication licensing factor MCM5 OS=Homo sapiens OX=9606 GN=MCM5 PE=1 SV=5	245.562	56	38	137	38	734	82.2	8.37	421.12	5.53848e+07	3.65586e+07	8.12303e+06	6.2007e+06	1.07294e+08	1.6324e+07	0.349319	0.412554	0.036422	0.0440744	0.425832	0.0518718
Q13618	Cullin-3 OS=Homo sapiens OX=9606 GN=CUL3 PE=1 SV=2	107.606	35	23	79	23	768	88.9	8.48	212.02	1.63197e+07	5.36259e+06	3.06945e+06	6.06199e+06	1.94386e+07	1.40351e+07	0.10293	0.0605153	0.0137628	0.0430885	0.0771484	0.0445983
Q8NCN5	Pyruvate dehydrogenase phosphatase regulatory subunit, mitochondrial OS=Homo sapiens OX=9606 GN=PDPR PE=1 SV=2	55.978	18	14	30	14	879	99.3	6.35	77.91	641450	313030	9.28876e+06	5.99649e+06	352025	9.7574e+06	0.00404571	0.00353246	0.0416489	0.0426229	0.00139712	0.0310054
P17480	Nucleolar transcription factor 1 OS=Homo sapiens OX=9606 GN=UBTF PE=1 SV=1	127.102	29	22	93	22	764	89.4	5.81	262.63	2.61905e+06	2.61669e+06	9.6514e+06	5.99565e+06	1.48908e+07	2.39796e+07	0.0165187	0.0295287	0.0432749	0.0426169	0.059099	0.0761983
P08195	4F2 cell-surface antigen heavy chain OS=Homo sapiens OX=9606 GN=SLC3A2 PE=1 SV=3	201.237	41	24	149	24	630	68	5.01	514.11	3.19481e+07	2.54844e+07	8.68145e+06	5.65598e+06	1.14327e+08	4.91472e+07	0.201501	0.287585	0.0389258	0.0402026	0.453743	0.156172
Q13740	CD166 antigen OS=Homo sapiens OX=9606 GN=ALCAM PE=1 SV=2	87.856	37	15	42	15	583	65.1	6.25	124.83	305443	599374	7.40639e+06	5.45765e+06	1.22661e+06	1.97892e+07	0.00192647	0.00676376	0.0332087	0.0387928	0.0048682	0.0628829
P52790	Hexokinase-3 OS=Homo sapiens OX=9606 GN=HK3 PE=1 SV=2	25.042	5	4	19	1	923	99	5.4	37.6	490714	328639	9.5579e+06	5.4161e+06	503029	6.05602e+06	0.00309499	0.0037086	0.0428557	0.0384975	0.00199643	0.0192438
P06396	Gelsolin OS=Homo sapiens OX=9606 GN=GSN PE=1 SV=1	156.787	41	23	97	23	782	85.6	6.28	326.85	2.45934e+07	1.31933e+07	3.30466e+06	5.40217e+06	5.79631e+07	9.47008e+06	0.155114	0.148882	0.0148174	0.0383985	0.230045	0.0300925	Oxidation [P421]
Q86VP6	Cullin-associated NEDD8-dissociated protein 1 OS=Homo sapiens OX=9606 GN=CAND1 PE=1 SV=2	60.188	15	17	45	17	1230	136.3	5.78	114.05	3.08125e+06	1.73666e+06	6.68572e+06	5.35594e+06	2.94736e+06	4.89546e+06	0.0194339	0.0195978	0.0299774	0.0380699	0.0116976	0.015556
Q96SI9	Spermatid perinuclear RNA-binding protein OS=Homo sapiens OX=9606 GN=STRBP PE=1 SV=1	105.01	30	20	72	13	672	73.6	8.72	185.44	1.71303e+07	8.65529e+06	5.40403e+06	5.28236e+06	1.99404e+07	1.3914e+07	0.108043	0.0976726	0.0242305	0.0375469	0.0791401	0.0442137
Q9P2E9	Ribosome-binding protein 1 OS=Homo sapiens OX=9606 GN=RRBP1 PE=1 SV=5	200.276	33	39	78	39	1410	152.4	8.6	227.93	2.64369e+06	2.29678e+06	8.26699e+06	5.19549e+06	5.45246e+06	3.84586e+07	0.0166741	0.0259185	0.0370675	0.0369294	0.0216398	0.122207
Q9Y2X7	ARF GTPase-activating protein GIT1 OS=Homo sapiens OX=9606 GN=GIT1 PE=1 SV=2	32.347	18	10	18	10	761	84.3	6.8	44.45	392440	301542	7.90357e+06	5.15066e+06	10518.2	9.81925e+06	0.00247517	0.00340282	0.035438	0.0366108	4.17451e-05	0.031202
Q2NL82	Pre-rRNA-processing protein TSR1 homolog OS=Homo sapiens OX=9606 GN=TSR1 PE=1 SV=1	67.863	21	14	40	14	804	91.8	7.42	110.64	173982	417832	8.6313e+06	5.14063e+06	1.87652e+06	1.51761e+07	0.00109732	0.00471511	0.038701	0.0365395	0.00744759	0.0482239
Q9BZF1	Oxysterol-binding protein-related protein 8 OS=Homo sapiens OX=9606 GN=OSBPL8 PE=1 SV=3	91.145	24	16	54	16	889	101.1	6.96	158.28	849184	1.43519e+06	8.35932e+06	5.00669e+06	4.0495e+06	1.45711e+07	0.00535592	0.0161957	0.0374814	0.0355874	0.0160717	0.0463015
Q8N8A6	ATP-dependent RNA helicase DDX51 OS=Homo sapiens OX=9606 GN=DDX51 PE=1 SV=3	37.886	18	9	13	9	666	72.4	8.16	34.53	2.92416e+06	2.01995e+06	7.50859e+06	4.99498e+06	3.43173e+06	9157809	0.0184431	0.0227945	0.033667	0.0355042	0.0136199	0.0291002
P49736	DNA replication licensing factor MCM2 OS=Homo sapiens OX=9606 GN=MCM2 PE=1 SV=4	109.985	30	22	57	22	904	101.8	5.52	172.56	5.12209e+06	3.6761e+06	7.22875e+06	4.96889e+06	1.72982e+07	2.33711e+07	0.0323057	0.0414838	0.0324122	0.0353187	0.0686537	0.0742648
Q8TCG1	Protein CIP2A OS=Homo sapiens OX=9606 GN=CIP2A PE=1 SV=2	78.182	23	23	47	23	905	102.1	6.23	110.2	1.01737e+06	630128	7.65551e+06	4954964	1.28319e+06	6.0251e+06	0.00641669	0.00711081	0.0343257	0.0352198	0.00509274	0.0191456
Q9UI26	Importin-11 OS=Homo sapiens OX=9606 GN=IPO11 PE=1 SV=1	52.365	12	11	26	11	975	112.5	5.25	52.83	2.35301e+06	1.26227e+06	1.23578e+07	4.938e+06	3.96609e+06	1.91879e+07	0.0148407	0.0142444	0.0554099	0.0350992	0.0157407	0.060972
Q92615	La-related protein 4B OS=Homo sapiens OX=9606 GN=LARP4B PE=1 SV=3	52.183	20	13	43	13	738	80.5	6.92	117.86	3.88154e+06	3.18544e+06	9.9521e+06	4.88701e+06	4.90139e+06	6.36392e+06	0.0244814	0.0359468	0.0446231	0.0347368	0.0194527	0.0202222
Q16531	DNA damage-binding protein 1 OS=Homo sapiens OX=9606 GN=DDB1 PE=1 SV=1	126.877	28	26	66	26	1140	126.9	5.26	195.86	2.32343e+06	517364	1.75338e+07	4.88548e+06	4.22662e+06	3.31117e+07	0.0146542	0.0058383	0.0786179	0.0347259	0.0167747	0.105217
P07814	Bifunctional glutamate/proline--tRNA ligase OS=Homo sapiens OX=9606 GN=EPRS1 PE=1 SV=5	120.699	26	30	77	30	1512	170.5	7.33	182.84	5.99843e+06	3.9101e+06	6.845e+06	4.85686e+06	1.15967e+07	1.27466e+07	0.0378329	0.0441244	0.0306916	0.0345224	0.0460252	0.0405041
P33993	DNA replication licensing factor MCM7 OS=Homo sapiens OX=9606 GN=MCM7 PE=1 SV=4	366.795	57	44	225	44	719	81.3	6.46	747.16	1.19494e+08	7.80883e+07	1.01634e+07	4.75454e+06	2.62559e+08	1.91358e+07	0.753662	0.881204	0.0455705	0.0337952	1.04205	0.0608065
Q86Y56	Dynein assembly factor 5, axonemal OS=Homo sapiens OX=9606 GN=DNAAF5 PE=1 SV=4	62.396	22	16	43	16	855	93.5	6.42	106.47	9.3652e+06	1.20088e+06	3.49703e+07	4.74966e+06	7.50125e+06	6.93158e+06	0.0590675	0.0135516	0.1568	0.0337604	0.0297711	0.022026
O60841	Eukaryotic translation initiation factor 5B OS=Homo sapiens OX=9606 GN=EIF5B PE=1 SV=4	133.322	22	23	49	23	1220	138.7	5.49	167.77	766217	1.16403e+06	6.77652e+06	4.71411e+06	3.26227e+06	3.35637e+07	0.00483263	0.0131357	0.0303845	0.0335078	0.0129474	0.106653	Oxidation [P696]
P07437	Tubulin beta chain OS=Homo sapiens OX=9606 GN=TUBB PE=1 SV=2	92.192	59	17	64	4	444	49.6	4.89	204.64	5.94368e+06	4.83583e+06	6.72318e+06	4.69769e+06	1.51098e+07	1.95974e+07	0.0374876	0.054571	0.0301454	0.0333911	0.0599681	0.0622733
Q96GQ7	Probable ATP-dependent RNA helicase DDX27 OS=Homo sapiens OX=9606 GN=DDX27 PE=1 SV=2	58.136	20	14	40	14	796	89.8	9.28	97.54	1.1996e+06	643576	5.70043e+06	4.64326e+06	4.16028e+06	1.21492e+07	0.00756605	0.00726257	0.0255596	0.0330042	0.0165114	0.0386056
P11586	C-1-tetrahydrofolate synthase, cytoplasmic OS=Homo sapiens OX=9606 GN=MTHFD1 PE=1 SV=3	147.051	43	34	64	33	935	101.5	7.3	183.16	3.71673e+06	2.5213e+06	1.06059e+07	4.60895e+06	8.1607e+06	4.83675e+07	0.0234419	0.0284522	0.0475545	0.0327603	0.0323884	0.153694
P40763	Signal transducer and activator of transcription 3 OS=Homo sapiens OX=9606 GN=STAT3 PE=1 SV=2	68.534	22	13	46	13	770	88	6.3	132.65	9.97512e+06	2.91994e+06	1.56526e+06	4.57237e+06	7.50506e+06	4.77626e+06	0.0629144	0.0329507	0.0070183	0.0325003	0.0297863	0.0151772
P13807	Glycogen [starch] synthase, muscle OS=Homo sapiens OX=9606 GN=GYS1 PE=1 SV=2	71.094	26	17	35	17	737	83.7	6.18	106.58	8.06518e+06	4.34746e+06	2.78287e+06	4.55745e+06	6.85663e+06	2.06686e+06	0.0508682	0.0490599	0.0124778	0.0323942	0.0272128	0.00656773
Q9Y5Q9	General transcription factor 3C polypeptide 3 OS=Homo sapiens OX=9606 GN=GTF3C3 PE=1 SV=1	47.606	16	13	26	12	886	101.2	5.07	61.32	266544	379041	6.21076e+06	4.44798e+06	594804	5.63495e+06	0.00168113	0.00427737	0.0278478	0.0316162	0.00236067	0.0179058
Q6ZRP7	Sulfhydryl oxidase 2 OS=Homo sapiens OX=9606 GN=QSOX2 PE=1 SV=3	55.162	26	14	33	14	698	77.5	7.72	81.6	2.39532e+06	1.29024e+06	7.10263e+06	4.42185e+06	1.05244e+06	6.00859e+06	0.0151076	0.01456	0.0318467	0.0314304	0.00417695	0.0190931
Q9H269	Vacuolar protein sorting-associated protein 16 homolog OS=Homo sapiens OX=9606 GN=VPS16 PE=1 SV=2	49.676	19	12	22	12	839	94.6	6.77	61.91	2.953e+06	2.10165e+06	4.80576e+06	4.41933e+06	4.94173e+06	5.27242e+06	0.0186249	0.0237165	0.0215481	0.0314125	0.0196128	0.0167538
Q96KG9	N-terminal kinase-like protein OS=Homo sapiens OX=9606 GN=SCYL1 PE=1 SV=1	51.605	22	13	33	13	808	89.6	6.3	76.87	2.61241e+06	1.69775e+06	5.77324e+06	4.34151e+06	4.14771e+06	7.38175e+06	0.0164768	0.0191586	0.025886	0.0308594	0.0164615	0.0234565
P68371	Tubulin beta-4B chain OS=Homo sapiens OX=9606 GN=TUBB4B PE=1 SV=1	86.784	59	17	58	4	445	49.8	4.89	187.88	5.44184e+06	4.15266e+06	6.37725e+06	4.31666e+06	1.32089e+07	1.61431e+07	0.0343224	0.0468616	0.0285943	0.0306827	0.0524237	0.051297
P41250	Glycine--tRNA ligase OS=Homo sapiens OX=9606 GN=GARS1 PE=1 SV=3	291.869	51	40	196	40	739	83.1	7.03	573.23	1.23084e+08	1.02947e+08	6.08977e+06	4.29605e+06	1.50182e+08	8.23232e+06	0.776306	1.16173	0.0273053	0.0305362	0.596045	0.0261593	Oxidation [P288; P293; P298]
P55265	Double-stranded RNA-specific adenosine deaminase OS=Homo sapiens OX=9606 GN=ADAR PE=1 SV=4	112.849	23	24	56	24	1226	136	8.65	145.91	2.07878e+06	1.329e+06	7.64055e+06	4.25066e+06	4.32002e+06	2.10666e+07	0.0131112	0.0149974	0.0342587	0.0302136	0.0171454	0.066942
Q09161	Nuclear cap-binding protein subunit 1 OS=Homo sapiens OX=9606 GN=NCBP1 PE=1 SV=1	171.193	32	23	102	23	790	91.8	6.43	301.3	4.53271e+07	1.86602e+07	6.05294e+06	4.24117e+06	4.38867e+07	2.34561e+07	0.285884	0.210575	0.0271401	0.0301461	0.174179	0.0745348	Oxidation [P598]
P05362	Intercellular adhesion molecule 1 OS=Homo sapiens OX=9606 GN=ICAM1 PE=1 SV=2	47.64	19	9	23	9	532	57.8	7.99	69.31	1.95094e+06	687423	5.57192e+06	4.16527e+06	138431	2.60282e+06	0.0123048	0.00775738	0.0249833	0.0296067	0.000549409	0.00827081
Q14152	Eukaryotic translation initiation factor 3 subunit A OS=Homo sapiens OX=9606 GN=EIF3A PE=1 SV=1	100.492	19	23	67	23	1382	166.5	6.79	192.45	7.18016e+06	4.84604e+06	5.5579e+06	4.07153e+06	2.05184e+07	1.64875e+07	0.0452862	0.0546862	0.0249205	0.0289404	0.0814339	0.0523913
Q12979	Active breakpoint cluster region-related protein OS=Homo sapiens OX=9606 GN=ABR PE=1 SV=2	45.955	18	14	23	14	859	97.5	6.55	47.69	366606	171815	5.11498e+06	4.00951e+06	1.50999e+06	2.40877e+06	0.00231223	0.00193889	0.0229345	0.0284995	0.0059929	0.0076542
Q9Y426	C2 domain-containing protein 2 OS=Homo sapiens OX=9606 GN=C2CD2 PE=1 SV=2	72.164	27	14	33	14	696	75.5	6.92	112.32	8.25437e+06	2.60318e+06	1.53414e+06	3.96111e+06	434548	148709	0.0520614	0.0293762	0.00687874	0.0281555	0.00172464	0.000472543
P11021	Endoplasmic reticulum chaperone BiP OS=Homo sapiens OX=9606 GN=HSPA5 PE=1 SV=2	497.285	59	47	427	45	654	72.3	5.16	1424.44	3.12564e+08	7.18962e+08	8.86764e+06	3.92091e+06	1.01853e+09	1.65337e+07	1.97138	8.11328	0.0397606	0.0278697	4.04237	0.0525381
Q8TEQ6	Gem-associated protein 5 OS=Homo sapiens OX=9606 GN=GEMIN5 PE=1 SV=3	89.989	16	20	56	20	1508	168.5	6.62	160.32	4.87231e+06	3.79738e+06	5.75567e+06	3.919e+06	8.9771e+06	1.20719e+07	0.0307303	0.0428523	0.0258072	0.0278561	0.0356285	0.0383599
O15226	NF-kappa-B-repressing factor OS=Homo sapiens OX=9606 GN=NKRF PE=1 SV=2	68.214	30	19	41	19	690	77.6	8.79	106.52	1.12008e+06	964986	6.65699e+06	3.8932e+06	1.67702e+06	9.85298e+06	0.00706447	0.0108896	0.0298486	0.0276728	0.00665579	0.0313092
O60341	Lysine-specific histone demethylase 1A OS=Homo sapiens OX=9606 GN=KDM1A PE=1 SV=2	93.862	27	19	50	19	852	92.8	6.52	140.1	1.08672e+06	443476	6.29033e+06	3.88294e+06	4.34349e+06	1.46807e+07	0.0068541	0.0050045	0.0282045	0.0275998	0.0172385	0.0466498
Q9UHI6	Probable ATP-dependent RNA helicase DDX20 OS=Homo sapiens OX=9606 GN=DDX20 PE=1 SV=2	58.734	20	13	31	13	824	92.2	6.95	89.76	868899	919714	4.81962e+06	3.85819e+06	1.16371e+06	3.4382e+06	0.00548026	0.0103787	0.0216102	0.0274239	0.00461855	0.0109253
P42226	Signal transducer and activator of transcription 6 OS=Homo sapiens OX=9606 GN=STAT6 PE=1 SV=1	49.996	16	10	21	10	847	94.1	6.23	51.03	614289	535226	5.55665e+06	3.81146e+06	313862	1.91609e+06	0.0038744	0.00603988	0.0249149	0.0270918	0.00124566	0.00608862
O14776	Transcription elongation regulator 1 OS=Homo sapiens OX=9606 GN=TCERG1 PE=1 SV=2	91.725	21	21	38	21	1098	123.8	8.65	105.64	3.23456e+06	1.67421e+06	6.09579e+06	3.71526e+06	6.45846e+06	1.98379e+07	0.0204008	0.018893	0.0273323	0.026408	0.0256325	0.0630377
Q13823	Nucleolar GTP-binding protein 2 OS=Homo sapiens OX=9606 GN=GNL2 PE=1 SV=1	58.119	22	14	32	14	731	83.6	9.25	75.68	126521	117969	4.81671e+06	3.67154e+06	2.70966e+06	1.16707e+07	0.000797985	0.00133125	0.0215971	0.0260972	0.0107542	0.0370853
Q99613	Eukaryotic translation initiation factor 3 subunit C OS=Homo sapiens OX=9606 GN=EIF3C PE=1 SV=1	178.74	33	27	101	27	913	105.3	5.68	303.69	1.41548e+07	1.20832e+07	4.4323e+06	3.66191e+06	5.02172e+07	1.33468e+07	0.0892762	0.136356	0.0198735	0.0260288	0.199303	0.0424114
Q7Z2W4	Zinc finger CCCH-type antiviral protein 1 OS=Homo sapiens OX=9606 GN=ZC3HAV1 PE=1 SV=3	68.253	26	17	36	17	902	101.4	8.4	107.95	1.82479e+06	1.45176e+06	6.08304e+06	3.52348e+06	1.97389e+06	6.75259e+06	0.0115092	0.0163828	0.0272751	0.0250448	0.00783401	0.0214572
Q9Y3T9	Nucleolar complex protein 2 homolog OS=Homo sapiens OX=9606 GN=NOC2L PE=1 SV=4	71.351	23	18	57	18	749	84.9	5.62	144.72	1.16234e+07	9.90974e+06	3.89288e+06	3.50059e+06	1.44279e+07	2.46802e+06	0.07331	0.111829	0.0174549	0.0248821	0.0572616	0.00784246
P17655	Calpain-2 catalytic subunit OS=Homo sapiens OX=9606 GN=CAPN2 PE=1 SV=6	234.226	41	27	154	27	700	79.9	4.98	532.51	8.0846e+07	5.91624e+07	4.15476e+06	3.48479e+06	1.06008e+08	1.1134e+07	0.509906	0.667631	0.0186291	0.0247698	0.420728	0.0353798	Oxidation [P639]
P54652	Heat shock-related 70 kDa protein 2 OS=Homo sapiens OX=9606 GN=HSPA2 PE=1 SV=1	111.192	21	15	108	1	639	70	5.74	325.82	3.46955e+07	1.55533e+08	5.82121e+06	3.45237e+06	2.52571e+08	1.08648e+07	0.218829	1.75515	0.0261011	0.0245394	1.00241	0.0345245
P51116	Fragile X mental retardation syndrome-related protein 2 OS=Homo sapiens OX=9606 GN=FXR2 PE=1 SV=2	70.907	28	14	50	10	673	74.2	6.23	155.08	4.8715e+06	3.29315e+06	6.79077e+06	3.38592e+06	6.67742e+06	3.83154e+06	0.0307252	0.0371622	0.0304484	0.024067	0.0265015	0.0121752
Q12797	Aspartyl/asparaginyl beta-hydroxylase OS=Homo sapiens OX=9606 GN=ASPH PE=1 SV=3	54.373	20	15	35	15	758	85.8	5.01	84.34	654962	787225	5.89138e+06	3.24269e+06	1.64901e+06	1.08484e+07	0.00413093	0.00888361	0.0264157	0.023049	0.00654464	0.0344722
P52272	Heterogeneous nuclear ribonucleoprotein M OS=Homo sapiens OX=9606 GN=HNRNPM PE=1 SV=3	436.049	67	52	390	52	730	77.5	8.7	1037.2	1.89103e+08	1.72383e+08	5.41049e+07	3.2147e+06	2.49631e+08	1.25935e+07	1.1927	1.9453	0.242595	0.02285	0.990742	0.0400175	Oxidation [P290; P291; P294; P298; P331; P459; P594]
P05783	Keratin, type I cytoskeletal 18 OS=Homo sapiens OX=9606 GN=KRT18 PE=1 SV=2	15.831	11	5	12	4	430	48	5.45	28.53	9190962	4.71271e+06	1.07071e+07	3.14027e+06	6.72135e+06	1.40509e+07	0.0579686	0.0531816	0.0480086	0.0223209	0.0266758	0.0446485
Q86TI2	Dipeptidyl peptidase 9 OS=Homo sapiens OX=9606 GN=DPP9 PE=1 SV=3	54.382	21	15	25	15	863	98.2	6.46	53.53	340345	154491	2.75969e+06	3.12259e+06	268808	1.00966e+06	0.0021466	0.00174339	0.0123739	0.0221953	0.00106685	0.00320834
Q9Y4C2	TRPM8 channel-associated factor 1 OS=Homo sapiens OX=9606 GN=TCAF1 PE=1 SV=3	47.443	12	11	22	11	921	102.1	6.54	56.13	0	134214	4.86159e+06	3.12243e+06	148936	2.43552e+06	0	0.00151457	0.0217984	0.0221942	0.000591101	0.00773918
Q6NYC8	Phostensin OS=Homo sapiens OX=9606 GN=PPP1R18 PE=1 SV=1	50.374	28	13	24	13	613	67.9	5.4	64.07	1.08735e+06	1.24611e+06	5.79478e+06	3.09643e+06	803722	1.04404e+06	0.00685809	0.014062	0.0259826	0.0220094	0.00318983	0.00331756
Q8WUM4	Programmed cell death 6-interacting protein OS=Homo sapiens OX=9606 GN=PDCD6IP PE=1 SV=1	278.652	53	48	182	48	868	96	6.52	554.06	7.49031e+07	4.74668e+07	3.29653e+06	3.08601e+06	1.46908e+08	4.84183e+06	0.472424	0.53565	0.014781	0.0219353	0.583051	0.0153856	Oxidation [P360]
P36915	Guanine nucleotide-binding protein-like 1 OS=Homo sapiens OX=9606 GN=GNL1 PE=1 SV=2	81.87	28	17	45	17	607	68.6	5.8	123.51	7.92452e+06	9.46181e+06	5.78656e+06	3.08265e+06	1.12074e+07	3.37367e+06	0.049981	0.106774	0.0259457	0.0219114	0.04448	0.0107203
P42704	Leucine-rich PPR motif-containing protein, mitochondrial OS=Homo sapiens OX=9606 GN=LRPPRC PE=1 SV=3	85.144	20	24	48	24	1394	157.8	6.13	123.43	3.13323e+06	2.30679e+06	4.40704e+06	3.0693e+06	1.06244e+07	1.61476e+07	0.0197617	0.0260315	0.0197603	0.0218165	0.0421665	0.0513112
Q8WTT2	Nucleolar complex protein 3 homolog OS=Homo sapiens OX=9606 GN=NOC3L PE=1 SV=1	43.4	14	10	30	10	800	92.5	9.17	93.86	974790	786383	4.74602e+06	3.04589e+06	2.78921e+06	5.93685e+06	0.00614813	0.00887411	0.0212802	0.0216501	0.0110699	0.0188651
Q9UBB9	Tuftelin-interacting protein 11 OS=Homo sapiens OX=9606 GN=TFIP11 PE=1 SV=1	57.118	22	14	28	14	837	96.8	5.67	72.73	949348	2.61365e+06	4.76177e+06	3029612	6.20314e+06	4.56785e+06	0.00598766	0.0294943	0.0213508	0.0215344	0.0246192	0.014515
Q9BZJ0	Crooked neck-like protein 1 OS=Homo sapiens OX=9606 GN=CRNKL1 PE=1 SV=4	102.792	29	25	61	25	848	100.4	8	148.15	1.28028e+07	1.12226e+07	1.39656e+06	3.00587e+06	1.20274e+07	3.23704e+06	0.0807492	0.126644	0.00626187	0.0213656	0.0477346	0.0102861
Q6KB66	Keratin, type II cytoskeletal 80 OS=Homo sapiens OX=9606 GN=KRT80 PE=1 SV=2	21.58	12	4	17	3	452	50.5	5.67	50.58	5.71357e+06	3.90106e+06	7.30109e+07	2.95486e+06	7.69368e+06	6.4288e+06	0.0360362	0.0440223	0.327366	0.0210031	0.0305349	0.0204284
Q5MIZ7	Serine/threonine-protein phosphatase 4 regulatory subunit 3B OS=Homo sapiens OX=9606 GN=PPP4R3B PE=1 SV=2	37.341	11	10	23	2	849	97.4	4.96	59.39	963146	596959	5.31283e+06	2.92341e+06	4.93122e+06	7.10538e+06	0.00607469	0.00673651	0.0238216	0.0207795	0.0195711	0.0225783
Q99460	26S proteasome non-ATPase regulatory subunit 1 OS=Homo sapiens OX=9606 GN=PSMD1 PE=1 SV=2	115.291	30	21	52	21	953	105.8	5.39	173.29	7.74363e+06	5.20481e+06	7.42783e+06	2.90351e+06	1.3898e+07	2.31533e+07	0.0488401	0.0587348	0.0333049	0.0206381	0.0551585	0.0735727
P26639	Threonine--tRNA ligase 1, cytoplasmic OS=Homo sapiens OX=9606 GN=TARS1 PE=1 SV=3	307.091	58	41	203	41	723	83.4	6.67	602.69	1.68971e+08	1.27417e+08	3.37716e+06	2.83682e+06	2.336e+08	1.07812e+07	1.06573	1.43786	0.0151425	0.020164	0.927115	0.0342586
O76094	Signal recognition particle subunit SRP72 OS=Homo sapiens OX=9606 GN=SRP72 PE=1 SV=3	40.703	17	9	22	9	671	74.6	9.26	67.41	4.53368e+06	3.80255e+06	2.1835e+06	2.82943e+06	6.40859e+06	2.47792e+06	0.0285945	0.0429108	0.00979038	0.0201115	0.0254346	0.00787392
O43815	Striatin OS=Homo sapiens OX=9606 GN=STRN PE=1 SV=4	54.536	22	11	24	11	780	86.1	5.27	77.58	286906	192571	4.5091e+06	2.76588e+06	406607	4.63025e+06	0.00180955	0.0021731	0.0202179	0.0196598	0.00161375	0.0147133
P16435	NADPH--cytochrome P450 reductase OS=Homo sapiens OX=9606 GN=POR PE=1 SV=2	190.202	53	33	97	33	677	76.6	5.58	288.92	2.1661e+07	2.07188e+07	6.46431e+06	2.72804e+06	6.79544e+07	9.14601e+06	0.136619	0.233806	0.0289846	0.0193909	0.269699	0.0290627
Q9UBV2	Protein sel-1 homolog 1 OS=Homo sapiens OX=9606 GN=SEL1L PE=1 SV=3	40.454	14	8	28	8	794	88.7	5.39	91.35	1.01699e+06	603308	4.44036e+06	2.72387e+06	1.3843e+06	4.29424e+06	0.00641426	0.00680816	0.0199096	0.0193612	0.00549402	0.0136455
Q13310	Polyadenylate-binding protein 4 OS=Homo sapiens OX=9606 GN=PABPC4 PE=1 SV=1	168.398	34	25	95	17	644	70.7	9.26	298.93	3.73827e+07	4.81054e+07	4.86618e+06	2.70619e+06	7.18673e+07	4.08778e+06	0.235778	0.542856	0.0218189	0.0192356	0.285229	0.0129895
Q9UJX6	Anaphase-promoting complex subunit 2 OS=Homo sapiens OX=9606 GN=ANAPC2 PE=1 SV=1	40.205	14	11	23	11	822	93.8	5.22	64.1	581438	405289	4.17094e+06	2.67781e+06	741569	6.07336e+06	0.0036672	0.00457358	0.0187016	0.0190338	0.00294316	0.0192989
Q14694	Ubiquitin carboxyl-terminal hydrolase 10 OS=Homo sapiens OX=9606 GN=USP10 PE=1 SV=2	64.736	19	10	27	10	798	87.1	5.31	91.93	1.16831e+06	431393	4.37668e+06	2.64003e+06	2.06385e+06	9.03428e+06	0.00736871	0.00486815	0.0196241	0.0187653	0.00819105	0.0287076
Q9Y4W2	Ribosomal biogenesis protein LAS1L OS=Homo sapiens OX=9606 GN=LAS1L PE=1 SV=2	65.998	26	13	35	13	734	83	4.73	110.83	4.81325e+06	1.98597e+06	1.55716e+06	2.63614e+06	4.26432e+06	2.14162e+06	0.0303578	0.0224111	0.006982	0.0187377	0.0169243	0.00680527
Q5XKE5	Keratin, type II cytoskeletal 79 OS=Homo sapiens OX=9606 GN=KRT79 PE=1 SV=2	37.125	15	12	33	3	535	57.8	7.2	73.68	1.02483e+07	6.79066e+06	3.92007e+07	2.63553e+06	9.61897e+06	9.68169e+06	0.0646374	0.0766307	0.175768	0.0187333	0.038176	0.0307648
Q15057	Arf-GAP with coiled-coil, ANK repeat and PH domain-containing protein 2 OS=Homo sapiens OX=9606 GN=ACAP2 PE=1 SV=3	47.416	20	13	23	13	778	88	6.8	56.87	411946	308477	4.01211e+06	2.62361e+06	203865	9.72954e+06	0.00259819	0.00348108	0.0179895	0.0186485	0.000809105	0.0309169
Q5VIR6	Vacuolar protein sorting-associated protein 53 homolog OS=Homo sapiens OX=9606 GN=VPS53 PE=1 SV=1	33.751	17	10	18	10	699	79.6	6.02	46	82540.6	147113	3.37486e+06	2.61043e+06	288809	3.14976e+06	0.000520595	0.00166013	0.0151322	0.0185549	0.00114623	0.0100088
Q06210	Glutamine--fructose-6-phosphate aminotransferase [isomerizing] 1 OS=Homo sapiens OX=9606 GN=GFPT1 PE=1 SV=3	252.72	60	36	139	36	699	78.8	7.11	441.31	3.48448e+07	3.80034e+07	2.96047e+06	2.56387e+06	6.43395e+07	7.98506e+06	0.219771	0.428857	0.0132742	0.018224	0.255352	0.0253736	Phospho [S261(99)]
Q9UDR5	Alpha-aminoadipic semialdehyde synthase, mitochondrial OS=Homo sapiens OX=9606 GN=AASS PE=1 SV=1	43.658	15	13	20	13	926	102.1	6.64	44.73	731828	387746	3.57095e+06	2.52536e+06	859326	368727	0.00461574	0.00437561	0.0160114	0.0179502	0.00341051	0.00117168
P02545	Prelamin-A/C OS=Homo sapiens OX=9606 GN=LMNA PE=1 SV=1	331.98	69	49	155	49	664	74.1	7.02	491.83	2.71206e+07	2.05804e+07	3.90191e+06	2.48189e+06	2.25333e+08	1.02423e+07	0.171053	0.232244	0.0174954	0.0176412	0.894305	0.0325463	Phospho [S390(100)]
P52888	Thimet oligopeptidase OS=Homo sapiens OX=9606 GN=THOP1 PE=1 SV=2	183.131	48	32	115	32	689	78.8	6.05	355.84	5.22788e+07	3.22721e+07	2.93678e+06	2.46712e+06	9.07237e+07	3.48373e+06	0.329729	0.364181	0.0131679	0.0175362	0.360067	0.01107
Q9NXF1	Testis-expressed protein 10 OS=Homo sapiens OX=9606 GN=TEX10 PE=1 SV=2	41.336	13	10	21	10	929	105.6	9.36	61.07	734269	240926	4.19155e+06	2.43827e+06	1.59004e+06	3.90458e+06	0.00463113	0.00271878	0.018794	0.0173311	0.00631059	0.0124073
Q02413	Desmoglein-1 OS=Homo sapiens OX=9606 GN=DSG1 PE=1 SV=2	53.981	14	10	14	10	1049	113.7	5.03	42.03	4.28487e+06	436000	8.77845e+06	2.43645e+06	3.62219e+06	6.73914e+06	0.0270253	0.00492014	0.0393608	0.0173183	0.0143758	0.0214145	Oxidation [P207]
Q32P28	Prolyl 3-hydroxylase 1 OS=Homo sapiens OX=9606 GN=P3H1 PE=1 SV=2	38.566	14	9	20	9	736	83.3	5.14	56.01	978884	375004	3.04647e+06	2.43264e+06	884398	3.60727e+06	0.00617395	0.00423182	0.0136597	0.0172912	0.00351002	0.0114626
P51659	Peroxisomal multifunctional enzyme type 2 OS=Homo sapiens OX=9606 GN=HSD17B4 PE=1 SV=3	168.32	49	29	82	29	736	79.6	8.84	259.29	2.42657e+07	2.28028e+07	4.62678e+06	2.39864e+06	2.66872e+07	4.15317e+06	0.153047	0.257323	0.0207455	0.0170495	0.105917	0.0131973
Q96QK1	Vacuolar protein sorting-associated protein 35 OS=Homo sapiens OX=9606 GN=VPS35 PE=1 SV=2	158.551	34	28	94	28	796	91.6	5.49	274.14	3.70109e+07	1.77477e+07	3.90075e+06	2.38621e+06	8.99759e+07	6.53896e+06	0.233433	0.200278	0.0174902	0.0169611	0.357099	0.0207784
O60488	Long-chain-fatty-acid--CoA ligase 4 OS=Homo sapiens OX=9606 GN=ACSL4 PE=1 SV=2	114.882	39	21	61	19	711	79.1	8.38	175.53	1.68221e+07	1.63078e+07	3.30537e+06	2.35251e+06	1.78078e+07	8.17699e+06	0.106099	0.184029	0.0148206	0.0167216	0.0706759	0.0259835	Oxidation [P643]
Q5ZPR3	CD276 antigen OS=Homo sapiens OX=9606 GN=CD276 PE=1 SV=1	34.228	15	5	19	5	534	57.2	4.91	65.06	1.25568e+06	839309	3.41614e+06	2.332e+06	1.16116e+06	6.56387e+06	0.00791977	0.00947136	0.0153173	0.0165758	0.00460843	0.0208576
P27824	Calnexin OS=Homo sapiens OX=9606 GN=CANX PE=1 SV=2	392.255	55	45	294	45	592	67.5	4.6	855.8	3.34842e+08	2.89538e+08	3.4874e+06	2.33158e+06	5.2447e+08	5.5143e+06	2.11189	3.26736	0.0156368	0.0165728	2.08153	0.0175224	Phospho [S554(100); S583(100)]; Oxidation [P63; P65; P184; P385; P386; P391]
P06733	Alpha-enolase OS=Homo sapiens OX=9606 GN=ENO1 PE=1 SV=2	70.971	41	13	48	13	434	47.1	7.39	153.89	4.02317e+06	3.00093e+06	6.54425e+06	2.28527e+06	9.16635e+06	9.65652e+06	0.0253747	0.0338646	0.0293431	0.0162436	0.0363796	0.0306849
P51610	Host cell factor 1 OS=Homo sapiens OX=9606 GN=HCFC1 PE=1 SV=2	42.495	8	11	24	11	2035	208.6	7.46	64.3	2.81616e+06	1.91641e+06	2.86518e+06	2.28135e+06	3.86073e+06	3031587	0.0177619	0.0216262	0.0128469	0.0162158	0.0153226	0.00963327
Q13033	Striatin-3 OS=Homo sapiens OX=9606 GN=STRN3 PE=1 SV=3	60.421	21	11	38	10	797	87.2	5.36	106.7	4.29672e+06	2.11155e+06	3.64286e+06	2.24397e+06	5.87333e+06	5.15299e+06	0.0271	0.0238283	0.0163338	0.0159501	0.0233102	0.0163743
P11940	Polyadenylate-binding protein 1 OS=Homo sapiens OX=9606 GN=PABPC1 PE=1 SV=2	216.942	45	31	132	23	636	70.6	9.5	364.44	3.74073e+07	8.97918e+07	2.86368e+06	2.2391e+06	1.41335e+08	5.45763e+06	0.235933	1.01328	0.0128402	0.0159155	0.560935	0.0173423	Oxidation [P528; P535; P544]
Q9ULE6	Paladin OS=Homo sapiens OX=9606 GN=PALD1 PE=1 SV=3	46.403	17	12	29	12	856	96.7	6.54	83.67	403913	319246	4.237e+06	2.23385e+06	2.07105e+06	6.31521e+06	0.00254754	0.0036026	0.0189978	0.0158782	0.00821962	0.0200674
Q08945	FACT complex subunit SSRP1 OS=Homo sapiens OX=9606 GN=SSRP1 PE=1 SV=1	156.293	39	30	98	30	709	81	6.87	279.67	3.83379e+07	2.79824e+07	3.61636e+06	2.22432e+06	9.19356e+07	1.03597e+07	0.241802	0.315774	0.016215	0.0158104	0.364876	0.0329193	Phospho [S444(100)]
Q86Y46	Keratin, type II cytoskeletal 73 OS=Homo sapiens OX=9606 GN=KRT73 PE=1 SV=1	18.61	6	6	22	1	540	58.9	7.23	49.45	4.92297e+06	3.3426e+06	1.71084e+07	2.22175e+06	3.79418e+06	4.9119e+06	0.0310498	0.0377203	0.0767106	0.0157921	0.0150585	0.0156082
Q8TCS8	Polyribonucleotide nucleotidyltransferase 1, mitochondrial OS=Homo sapiens OX=9606 GN=PNPT1 PE=1 SV=2	263.881	50	43	150	43	783	85.9	7.77	464.5	5.2861e+07	3.94191e+07	3.15068e+06	2.21154e+06	6.24223e+07	1.02142e+07	0.333401	0.444834	0.014127	0.0157195	0.247743	0.032457
P49327	Fatty acid synthase OS=Homo sapiens OX=9606 GN=FASN PE=1 SV=3	83.099	11	18	32	18	2511	273.3	6.44	101.56	2.45099e+06	2.10216e+06	2.96679e+06	2.16018e+06	1.37551e+07	1.67734e+07	0.0154587	0.0237223	0.0133025	0.0153545	0.0545917	0.0532998
Q9UBC2	Epidermal growth factor receptor substrate 15-like 1 OS=Homo sapiens OX=9606 GN=EPS15L1 PE=1 SV=1	50.913	20	12	22	12	864	94.2	5.11	54.52	529019	414527	3.22703e+06	2.15243e+06	508288	2.60331e+06	0.00333659	0.00467782	0.0144693	0.0152994	0.00201731	0.00827235
P78347	General transcription factor II-I OS=Homo sapiens OX=9606 GN=GTF2I PE=1 SV=2	102.128	23	22	65	22	998	112.3	6.39	194.23	1.8486e+07	1.06936e+07	2.03969e+06	2.14169e+06	2.2304e+07	4.42539e+06	0.116593	0.120675	0.00914557	0.0152231	0.0885208	0.0140623
Q99459	Cell division cycle 5-like protein OS=Homo sapiens OX=9606 GN=CDC5L PE=1 SV=2	39.52	19	10	18	10	802	92.2	8.18	42.21	2.0631e+06	1.46487e+06	3.35992e+06	2.12869e+06	4.91727e+06	2.40845e+06	0.0130123	0.0165306	0.0150652	0.0151307	0.0195158	0.00765317
O95573	Long-chain-fatty-acid--CoA ligase 3 OS=Homo sapiens OX=9606 GN=ACSL3 PE=1 SV=3	111.999	39	22	54	20	720	80.4	8.38	154.3	1.25482e+07	1.51588e+07	7.52929e+06	2.10023e+06	1.88598e+07	8.01689e+06	0.0791433	0.171063	0.0337598	0.0149284	0.0748512	0.0254747
Q15149	Plectin OS=Homo sapiens OX=9606 GN=PLEC PE=1 SV=3	128.5	9	34	43	34	4684	531.5	5.96	120.66	2.30576e+06	2.19967e+06	5.10281e+06	2.08811e+06	8.76871e+06	2.17787e+07	0.0145427	0.0248227	0.0228799	0.0148422	0.0348015	0.0692047
P0DMV9	Heat shock 70 kDa protein 1B OS=Homo sapiens OX=9606 GN=HSPA1B PE=1 SV=1	97.105	40	20	65	16	641	70	5.66	193.77	1.65243e+07	5.96883e+07	3.23048e+06	2.08398e+06	8.67858e+07	8.07351e+06	0.104221	0.673566	0.0144848	0.0148129	0.344438	0.0256547
O94906	Pre-mRNA-processing factor 6 OS=Homo sapiens OX=9606 GN=PRPF6 PE=1 SV=1	43.522	15	13	14	13	941	106.9	8.25	35.31	659428	486722	1.75385e+06	2.0418e+06	4.09904e+06	6.48479e+06	0.0041591	0.00549252	0.00786389	0.0145131	0.0162684	0.0206063
Q13671	Ras and Rab interactor 1 OS=Homo sapiens OX=9606 GN=RIN1 PE=1 SV=4	17.828	8	5	11	5	783	84	8.02	38.01	436918	81334.4	2.42767e+06	2.02155e+06	406574	2.42855e+06	0.0027557	0.000917836	0.0108852	0.0143691	0.00161362	0.00771704
O43290	U4/U6.U5 tri-snRNP-associated protein 1 OS=Homo sapiens OX=9606 GN=SART1 PE=1 SV=1	67.541	28	15	31	15	800	90.2	6.13	97.03	3.5898e+06	3.65641e+06	3.71539e+06	2.02111e+06	1.08317e+07	1.0496e+07	0.0226414	0.0412615	0.016659	0.014366	0.0429891	0.0333524
Q8NE71	ATP-binding cassette sub-family F member 1 OS=Homo sapiens OX=9606 GN=ABCF1 PE=1 SV=2	52.251	18	13	27	13	845	95.9	6.8	73.73	1.42151e+06	587741	3.19849e+06	2.01353e+06	4.01462e+06	8.29997e+06	0.00896566	0.00663249	0.0143414	0.0143121	0.0159333	0.0263743
Q15437	Protein transport protein Sec23B OS=Homo sapiens OX=9606 GN=SEC23B PE=1 SV=2	168.864	42	25	86	23	767	86.4	6.89	281.99	3.38661e+07	2.63624e+07	3.17907e+06	2.0053e+06	4.20548e+07	2.4119e+06	0.213598	0.297492	0.0142543	0.0142536	0.166908	0.00766414
P38646	Stress-70 protein, mitochondrial OS=Homo sapiens OX=9606 GN=HSPA9 PE=1 SV=2	257.242	54	36	126	35	679	73.6	6.16	405.5	1.31937e+07	6.65235e+07	3.62526e+06	1.98852e+06	6.45703e+07	4.18672e+06	0.0832145	0.750699	0.0162549	0.0141344	0.256268	0.0133039
Q9NXC5	GATOR complex protein MIOS OS=Homo sapiens OX=9606 GN=MIOS PE=1 SV=2	31.705	13	10	17	10	875	98.5	6.73	40.41	243312	224985	2.62196e+06	1987498	219991	2.25887e+06	0.0015346	0.00253889	0.0117563	0.0141271	0.000873106	0.00717787
P12270	Nucleoprotein TPR OS=Homo sapiens OX=9606 GN=TPR PE=1 SV=3	111.555	12	24	40	24	2363	267.1	5.02	114.64	3.84706e+06	3.11985e+06	5.50717e+06	1.97596e+06	1.76169e+07	1.1959e+07	0.0242639	0.0352066	0.024693	0.0140451	0.0699183	0.0380014
Q96AE4	Far upstream element-binding protein 1 OS=Homo sapiens OX=9606 GN=FUBP1 PE=1 SV=3	192.095	49	27	129	24	644	67.5	7.61	377.35	4.34772e+07	3.70233e+07	3.40464e+06	1.96542e+06	47137193	5.2775e+06	0.274217	0.417798	0.0152657	0.0139702	0.187079	0.01677
P08133	Annexin A6 OS=Homo sapiens OX=9606 GN=ANXA6 PE=1 SV=3	313.639	64	44	199	44	673	75.8	5.6	584.82	1.05883e+08	9.95341e+07	2.45639e+07	1.96137e+06	1.59676e+08	4.038e+06	0.667819	1.12321	0.11014	0.0139413	0.633726	0.0128313
Q13619	Cullin-4A OS=Homo sapiens OX=9606 GN=CUL4A PE=1 SV=3	76.609	28	17	57	10	759	87.6	8.13	151.79	7.33191e+06	4.88158e+06	2.25969e+06	1.95376e+06	1.24926e+07	8.42275e+06	0.0462433	0.0550873	0.010132	0.0138873	0.0495811	0.0267644
O75717	WD repeat and HMG-box DNA-binding protein 1 OS=Homo sapiens OX=9606 GN=WDHD1 PE=1 SV=1	46.86	13	11	20	11	1129	125.9	5.62	51.47	435757	317302	2.8563e+06	1.86521e+06	887612	7.31581e+06	0.00274837	0.00358066	0.012807	0.0132579	0.00352278	0.023247
Q9NQX3	Gephyrin OS=Homo sapiens OX=9606 GN=GPHN PE=1 SV=1	34.403	13	8	17	8	736	79.7	5.43	44.72	1.28326e+06	748686	2.76715e+06	1.82229e+06	1.98152e+06	5.67822e+06	0.00809371	0.00844871	0.0124073	0.0129528	0.00786432	0.0180433
P18206	Vinculin OS=Homo sapiens OX=9606 GN=VCL PE=1 SV=4	78.856	23	21	25	21	1134	123.7	5.66	70.38	651531	277147	2.54944e+06	1.81763e+06	1.10914e+06	1.53635e+07	0.00410929	0.00312753	0.0114312	0.0129197	0.00440197	0.0488194
Q9NYF8	Bcl-2-associated transcription factor 1 OS=Homo sapiens OX=9606 GN=BCLAF1 PE=1 SV=2	69.908	19	17	45	16	920	106.1	9.98	84.85	5.82225e+06	2.95416e+06	2.88846e+06	1.80022e+06	9.05152e+06	3.27709e+06	0.0367217	0.0333368	0.0129513	0.0127959	0.0359239	0.0104134
Q96SB4	SRSF protein kinase 1 OS=Homo sapiens OX=9606 GN=SRPK1 PE=1 SV=2	46.887	21	9	20	9	655	74.3	6.16	50.18	4.26902e+06	3.05333e+06	3.59154e+06	1.79975e+06	3.7396e+06	3.53347e+06	0.0269253	0.034456	0.0161037	0.0127926	0.0148418	0.0112281
Q96JB2	Conserved oligomeric Golgi complex subunit 3 OS=Homo sapiens OX=9606 GN=COG3 PE=1 SV=3	40.069	17	12	23	12	828	94	5.57	56.29	221656	22337.9	2.74031e+06	1.79082e+06	1.92386e+06	4.39831e+06	0.00139801	0.000252077	0.012287	0.0127291	0.00763548	0.0139762
Q8WVC0	RNA polymerase-associated protein LEO1 OS=Homo sapiens OX=9606 GN=LEO1 PE=1 SV=1	48.981	16	7	23	7	666	75.4	4.51	64.26	250795	190992	2.31983e+06	1.78519e+06	986786	7.80746e+06	0.0015818	0.00215529	0.0104016	0.0126891	0.00391638	0.0248092
O00429	Dynamin-1-like protein OS=Homo sapiens OX=9606 GN=DNM1L PE=1 SV=2	194.933	52	39	121	39	736	81.8	6.81	355.49	4.82251e+07	4.25413e+07	3.34493e+06	1.77375e+06	6.39902e+07	3.6577e+06	0.304162	0.480067	0.014998	0.0126078	0.253966	0.0116228
P52948	Nuclear pore complex protein Nup98-Nup96 OS=Homo sapiens OX=9606 GN=NUP98 PE=1 SV=4	66.78	14	21	27	21	1817	197.5	6.4	69.01	454853	526515	2.49156e+06	1.76139e+06	2.38008e+06	8.65279e+06	0.00286882	0.00594158	0.0111716	0.0125199	0.00944613	0.0274954
Q07157	Tight junction protein ZO-1 OS=Homo sapiens OX=9606 GN=TJP1 PE=1 SV=3	10.625	2	3	3	3	1748	195.3	6.7	7.03	86357.5	87045.1	197868	1.76091e+06	354484	2.68488e+06	0.000544668	0.000982279	0.000887199	0.0125165	0.00140689	0.00853157
Q9Y4W6	AFG3-like protein 2 OS=Homo sapiens OX=9606 GN=AFG3L2 PE=1 SV=2	169.285	48	34	103	34	797	88.5	8.66	296.15	2.68531e+07	2.54437e+07	3.14393e+06	1.7443e+06	3.52861e+07	9.57131e+06	0.169366	0.287125	0.0140967	0.0123985	0.140044	0.0304141
Q13620	Cullin-4B OS=Homo sapiens OX=9606 GN=CUL4B PE=1 SV=4	64.996	18	17	41	10	913	103.9	7.37	99.39	4.57507e+06	2.87184e+06	2.11e+06	1.74422e+06	1.16087e+07	1.06567e+07	0.0288556	0.032408	0.00946079	0.0123979	0.0460729	0.0338632
P51692	Signal transducer and activator of transcription 5B OS=Homo sapiens OX=9606 GN=STAT5B PE=1 SV=2	31.058	11	8	12	1	787	89.8	6.05	31.51	359955	30127.5	2.48253e+06	1.7424e+06	374294	296979	0.00227028	0.000339981	0.0111312	0.012385	0.00148551	0.00094369
Q8TDD1	ATP-dependent RNA helicase DDX54 OS=Homo sapiens OX=9606 GN=DDX54 PE=1 SV=2	33.555	18	12	23	12	881	98.5	10.02	58.4	414278	322477	3.35314e+06	1.73524e+06	639541	3.79844e+06	0.0026129	0.00363906	0.0150348	0.012334	0.00253823	0.0120701
P11279	Lysosome-associated membrane glycoprotein 1 OS=Homo sapiens OX=9606 GN=LAMP1 PE=1 SV=3	8.372	6	3	6	3	417	44.9	8.75	14.16	1.35389e+06	1.20543e+06	2.97045e+06	1.71874e+06	2.19673e+06	4.2718e+06	0.00853917	0.0136029	0.0133189	0.0122168	0.00871845	0.0135742
P09874	Poly [ADP-ribose] polymerase 1 OS=Homo sapiens OX=9606 GN=PARP1 PE=1 SV=4	79.155	21	16	44	16	1014	113	8.88	129.05	2.9811e+06	2.73508e+06	1.40308e+06	1.70878e+06	1.14654e+07	2.03722e+07	0.0188022	0.0308646	0.00629111	0.012146	0.0455042	0.0647353
P07477	Trypsin-1 OS=Homo sapiens OX=9606 GN=PRSS1 PE=1 SV=1	8.094	7	2	11	2	247	26.5	6.51	16.44	1.52345e+06	1.12031e+06	1.92343e+06	1.70514e+06	2.23794e+06	1.87651e+06	0.00960863	0.0126424	0.00862426	0.0121201	0.00888197	0.00596287
P05141	ADP/ATP translocase 2 OS=Homo sapiens OX=9606 GN=SLC25A5 PE=1 SV=7	19.668	22	7	18	7	298	32.8	9.69	37.24	1.39149e+06	889795	2.66201e+06	1.68135e+06	2.8536e+06	5.27442e+06	0.00877633	0.0100411	0.0119359	0.011951	0.0113254	0.0167602
Q5VSL9	Striatin-interacting protein 1 OS=Homo sapiens OX=9606 GN=STRIP1 PE=1 SV=1	28.084	11	7	17	5	837	95.5	6.29	44.96	76799.9	205245	2.83829e+06	1.6707e+06	340729	3.4067e+06	0.000484387	0.00231614	0.0127263	0.0118753	0.00135229	0.0108252
P28331	NADH-ubiquinone oxidoreductase 75 kDa subunit, mitochondrial OS=Homo sapiens OX=9606 GN=NDUFS1 PE=1 SV=3	238.051	59	36	127	36	727	79.4	6.23	433.2	3.38571e+07	2.88662e+07	2.16705e+06	1.63768e+06	9.01689e+07	2.01847e+06	0.213541	0.325747	0.00971661	0.0116406	0.357865	0.00641395	Oxidation [P472]
Q86UE4	Protein LYRIC OS=Homo sapiens OX=9606 GN=MTDH PE=1 SV=2	43.256	24	10	16	10	582	63.8	9.32	52.67	5.01855e+06	2.90377e+06	2.04346e+06	1.62275e+06	1.44494e+06	2.79007e+06	0.0316526	0.0327682	0.00916245	0.0115345	0.00573473	0.00886583
Q9BQ39	ATP-dependent RNA helicase DDX50 OS=Homo sapiens OX=9606 GN=DDX50 PE=1 SV=1	22.406	9	6	21	4	737	82.5	9.17	58.66	8.31064e+06	1.35284e+07	2.27453e+06	1.61813e+06	1.28551e+07	1.93236e+06	0.0524163	0.152664	0.0101985	0.0115016	0.0510198	0.00614034
Q9NW13	RNA-binding protein 28 OS=Homo sapiens OX=9606 GN=RBM28 PE=1 SV=3	26.212	12	7	17	7	759	85.7	9.22	30.34	2.03029e+06	1.18008e+06	1.99211e+06	1.59513e+06	2.70448e+06	719312	0.0128053	0.0133168	0.00893222	0.0113381	0.0107336	0.00228571
P42229	Signal transducer and activator of transcription 5A OS=Homo sapiens OX=9606 GN=STAT5A PE=1 SV=1	26.076	11	8	11	1	794	90.6	6.39	23.21	419819	78408.3	2.49735e+06	1.5938e+06	655274	900648	0.00264785	0.000884816	0.0111976	0.0113287	0.00260067	0.00286193
Q96CW5	Gamma-tubulin complex component 3 OS=Homo sapiens OX=9606 GN=TUBGCP3 PE=1 SV=2	40.966	12	8	17	8	907	103.5	8.12	48.33	13679.9	0	2.89664e+06	1.5907e+06	2.47537e+06	2.68176e+06	8.62809e-05	0	0.0129879	0.0113066	0.00982429	0.00852163
Q5QJE6	Deoxynucleotidyltransferase terminal-interacting protein 2 OS=Homo sapiens OX=9606 GN=DNTTIP2 PE=1 SV=2	33.306	14	8	20	8	756	84.4	6.16	54.47	1.70809e+06	1.4621e+06	2.3177e+06	1.59016e+06	3.45665e+06	3.36083e+06	0.0107731	0.0164994	0.0103921	0.0113028	0.0137188	0.0106795
P46060	Ran GTPase-activating protein 1 OS=Homo sapiens OX=9606 GN=RANGAP1 PE=1 SV=1	117.555	40	22	61	22	587	63.5	4.68	203.36	1.49601e+07	1.01716e+07	2.81552e+06	1.58439e+06	3.70224e+07	2.38865e+06	0.0943556	0.114783	0.0126242	0.0112618	0.146935	0.00759024
Q9H0D6	5'-3' exoribonuclease 2 OS=Homo sapiens OX=9606 GN=XRN2 PE=1 SV=1	58.328	16	13	21	13	950	108.5	7.47	60.25	247624	175830	2.78756e+06	1.55969e+06	518047	9.15466e+06	0.0015618	0.00198419	0.0124988	0.0110862	0.00205604	0.0290902
P20936	Ras GTPase-activating protein 1 OS=Homo sapiens OX=9606 GN=RASA1 PE=1 SV=1	30.984	10	8	11	8	1047	116.3	6.54	25.43	119243	168554	2.40168e+06	1.55401e+06	75468.1	98287.1	0.000752079	0.00190209	0.0107686	0.0110459	0.00029952	0.00031232
Q2TAL8	Glutamine-rich protein 1 OS=Homo sapiens OX=9606 GN=QRICH1 PE=1 SV=1	19.419	8	4	12	4	776	86.4	5.87	34.17	81590	49511.6	2.03458e+06	1.52976e+06	190906	1.46674e+06	0.000514599	0.000558725	0.00912265	0.0108735	0.000757671	0.00466077
Q08AF3	Schlafen family member 5 OS=Homo sapiens OX=9606 GN=SLFN5 PE=1 SV=1	25.127	11	8	13	7	891	101	8.22	33.31	324257	256791	2.21464e+06	1.52188e+06	231259	2.78395e+06	0.00204513	0.00289782	0.00992997	0.0108175	0.000917825	0.00884636
P18858	DNA ligase 1 OS=Homo sapiens OX=9606 GN=LIG1 PE=1 SV=1	33.241	11	9	18	9	919	101.7	5.62	44.46	1.96702e+06	764710	2.47289e+06	1.51797e+06	3.68489e+06	4.96591e+06	0.0124063	0.00862954	0.0110879	0.0107897	0.0146247	0.0157798
Q9NVE7	4'-phosphopantetheine phosphatase OS=Homo sapiens OX=9606 GN=PANK4 PE=1 SV=1	53.181	20	14	20	14	773	85.9	6.28	51.88	1.84911e+07	1.67382e+07	861458	1.51239e+06	2.44632e+07	2.57125e+06	0.116626	0.188886	0.0038626	0.01075	0.0970902	0.00817049
O60216	Double-strand-break repair protein rad21 homolog OS=Homo sapiens OX=9606 GN=RAD21 PE=1 SV=2	25.693	13	6	11	6	631	71.6	4.65	33.17	476428	197167	2.18289e+06	1.49384e+06	763645	1.93384e+06	0.00300489	0.00222498	0.00978764	0.0106182	0.00303077	0.00614502
O75448	Mediator of RNA polymerase II transcription subunit 24 OS=Homo sapiens OX=9606 GN=MED24 PE=1 SV=1	9.315	3	3	4	3	989	110.2	6.95	10.62	4.78784e+06	2.53493e+06	1.3216e+07	1.48945e+06	3.37405e+06	6.23441e+06	0.0301975	0.028606	0.059258	0.010587	0.013391	0.0198107
P14923	Junction plakoglobin OS=Homo sapiens OX=9606 GN=JUP PE=1 SV=3	241.876	58	35	79	30	745	81.7	6.14	259.02	4.1701e+06	2.89722e+06	1.94489e+07	1.47155e+06	1.25628e+08	5.22571e+06	0.0263014	0.0326943	0.0872048	0.0104597	0.498596	0.0166054	Oxidation [P629]
Q6P996	Pyridoxal-dependent decarboxylase domain-containing protein 1 OS=Homo sapiens OX=9606 GN=PDXDC1 PE=1 SV=2	88.906	30	17	35	17	788	86.7	5.38	122.06	4.83797e+06	2.92285e+06	1.77522e+06	1.46518e+06	1.1994e+07	4.16651e+06	0.0305137	0.0329835	0.00795971	0.0104144	0.0476023	0.0132396
P40939	Trifunctional enzyme subunit alpha, mitochondrial OS=Homo sapiens OX=9606 GN=HADHA PE=1 SV=2	330.319	65	41	200	41	763	82.9	9.04	673.91	132070265	9.45279e+07	1.9009e+06	1.46416e+06	1.27959e+08	4.85623e+06	0.832985	1.06672	0.00852322	0.0104072	0.507848	0.0154313	Oxidation [P467; P553]
O43264	Centromere/kinetochore protein zw10 homolog OS=Homo sapiens OX=9606 GN=ZW10 PE=1 SV=3	22.172	10	6	12	6	779	88.8	6.27	30.69	1.93078e+06	194586	1.21385e+06	1.44712e+06	2.47967e+06	2.73342e+06	0.0121777	0.00219585	0.00544264	0.0102861	0.00984139	0.0086858
O43395	U4/U6 small nuclear ribonucleoprotein Prp3 OS=Homo sapiens OX=9606 GN=PRPF3 PE=1 SV=2	51.546	23	12	26	12	683	77.5	9.5	79.2	9.39693e+06	4.45621e+06	2.8486e+06	1.43736e+06	1.07414e+07	5.61026e+06	0.0592677	0.0502871	0.0127725	0.0102167	0.0426309	0.0178274
Q8N1G2	Cap-specific mRNA (nucleoside-2'-O-)-methyltransferase 1 OS=Homo sapiens OX=9606 GN=CMTR1 PE=1 SV=1	17.905	8	7	11	7	835	95.3	7.05	24.04	363343	96744.7	2.26022e+06	1.42891e+06	520570	2.20947e+06	0.00229165	0.00109174	0.0101344	0.0101566	0.00206605	0.00702089
P78316	Nucleolar protein 14 OS=Homo sapiens OX=9606 GN=NOP14 PE=1 SV=3	35.667	14	10	15	10	857	97.6	7.58	42.46	225763	247103	4.07903e+06	1.41374e+06	1.68547e+06	5.87362e+06	0.00142392	0.00278849	0.0182895	0.0100488	0.00668934	0.0186642
Q14BN4	Sarcolemmal membrane-associated protein OS=Homo sapiens OX=9606 GN=SLMAP PE=1 SV=1	19.291	7	6	6	6	828	95.1	5.47	15.31	537693	130601	1.94386e+06	1.40234e+06	71710.9	2.77898e+06	0.0033913	0.0014738	0.00871585	0.00996782	0.000284608	0.00883059
P51003	Poly(A) polymerase alpha OS=Homo sapiens OX=9606 GN=PAPOLA PE=1 SV=4	30.162	16	8	13	8	745	82.8	7.37	31.17	1.96737e+06	1.4846e+06	1.20053e+06	1.39403e+06	1581409	1.56375e+06	0.0124085	0.0167533	0.00538294	0.00990873	0.00627633	0.00496901
P27816	Microtubule-associated protein 4 OS=Homo sapiens OX=9606 GN=MAP4 PE=1 SV=3	14.459	5	5	10	5	1152	120.9	5.43	20.48	613972	567201	2.13215e+06	1.39268e+06	629155	2.13614e+06	0.0038724	0.0064007	0.00956013	0.00989914	0.002497	0.00678788
Q14644	Ras GTPase-activating protein 3 OS=Homo sapiens OX=9606 GN=RASA3 PE=1 SV=3	32.953	18	10	16	9	834	95.6	7.15	34	31374.2	0	2.16201e+06	1.38944e+06	187886	1.02856e+06	0.000197881	0	0.00969398	0.00987611	0.000745686	0.00326839
P04406	Glyceraldehyde-3-phosphate dehydrogenase OS=Homo sapiens OX=9606 GN=GAPDH PE=1 SV=3	41.726	34	9	39	9	335	36	8.46	96.28	2.33916e+06	1.97288e+06	7.17189e+06	1.38496e+06	1.2298e+07	1.07095e+07	0.0147534	0.0222634	0.0321573	0.00984426	0.0488088	0.0340308
Q01968	Inositol polyphosphate 5-phosphatase OCRL OS=Homo sapiens OX=9606 GN=OCRL PE=1 SV=3	15.388	6	5	8	5	901	104.1	6.55	19.26	173299	225844	2.35291e+06	1.37765e+06	447656	2.76875e+06	0.00109302	0.00254859	0.0105499	0.00979232	0.00177667	0.00879807
Q9Y446	Plakophilin-3 OS=Homo sapiens OX=9606 GN=PKP3 PE=1 SV=1	81.474	31	21	24	21	797	87	9.32	76.08	2.66526e+06	8.76952e+06	1.58372e+06	1.36653e+06	1.67418e+07	2.07511e+07	0.0168101	0.0989616	0.00710107	0.00971328	0.0664452	0.0659394
O43491	Band 4.1-like protein 2 OS=Homo sapiens OX=9606 GN=EPB41L2 PE=1 SV=1	32.017	8	7	20	7	1005	112.5	5.44	56.41	1.1343e+06	772077	2.12393e+06	1.34581e+06	1.27126e+06	2.52318e+06	0.0071542	0.00871267	0.00952327	0.00956596	0.0050454	0.00801775
Q08211	ATP-dependent RNA helicase A OS=Homo sapiens OX=9606 GN=DHX9 PE=1 SV=4	32.838	7	7	13	7	1270	140.9	6.84	43.96	713799	930499	1.26731e+06	1.34167e+06	1.8847e+06	2.6565e+06	0.00450202	0.0105004	0.00568235	0.00953659	0.00748004	0.00844137
P16070	CD44 antigen OS=Homo sapiens OX=9606 GN=CD44 PE=1 SV=3	78.178	13	11	48	11	742	81.5	5.33	136.31	2.88088e+07	1.98156e+07	1.29511e+06	1.34041e+06	4.54274e+06	8.68539e+06	0.181701	0.223614	0.00580702	0.00952757	0.0180293	0.027599	Phospho [S706(100)]
Q96KP1	Exocyst complex component 2 OS=Homo sapiens OX=9606 GN=EXOC2 PE=1 SV=1	33.198	14	10	17	10	924	104	6.9	44.13	57749.9	112038	2.87338e+06	1.3342e+06	271419	2.89837e+06	0.000364236	0.00126432	0.0128836	0.00948345	0.00107721	0.00920996
Q9NRL3	Striatin-4 OS=Homo sapiens OX=9606 GN=STRN4 PE=1 SV=2	25.836	14	6	13	5	753	80.5	5.4	37.28	615035	212362	1.90245e+06	1.30614e+06	818154	1.96805e+06	0.00387911	0.00239644	0.00853018	0.00928401	0.00324711	0.00625376
O75400	Pre-mRNA-processing factor 40 homolog A OS=Homo sapiens OX=9606 GN=PRPF40A PE=1 SV=2	35.056	10	9	18	9	957	108.7	7.56	47.13	867605	728448	1.80827e+06	1.30554e+06	2.41711e+06	6.12192e+06	0.0054721	0.00822033	0.00810789	0.00927974	0.00959308	0.0194532
Q14126	Desmoglein-2 OS=Homo sapiens OX=9606 GN=DSG2 PE=1 SV=2	95.285	22	18	29	18	1118	122.2	5.24	91.52	307579	243898	1.80248e+06	1.27841e+06	5.41761e+06	2.12524e+07	0.00193994	0.00275232	0.00808196	0.00908688	0.0215015	0.0675323
Q9UL63	Muskelin OS=Homo sapiens OX=9606 GN=MKLN1 PE=1 SV=2	66.174	27	16	32	16	735	84.7	6.34	87.33	5.48897e+06	4.23763e+06	3.26661e+06	1.27469e+06	6.39901e+06	2.97829e+06	0.0346197	0.0478205	0.0146468	0.00906045	0.0253965	0.00946392
P07384	Calpain-1 catalytic subunit OS=Homo sapiens OX=9606 GN=CAPN1 PE=1 SV=1	206.588	40	36	129	36	714	81.8	5.67	407.38	5.72303e+07	4.59361e+07	1.51273e+06	1.26404e+06	1.26439e+08	4.93851e+06	0.360959	0.518377	0.00678275	0.00898479	0.501812	0.0156928
Q6PJG6	BRCA1-associated ATM activator 1 OS=Homo sapiens OX=9606 GN=BRAT1 PE=1 SV=2	92.22	32	20	60	20	821	88.1	5.27	162.87	8.94825e+06	8.11456e+06	1.87405e+06	1.26391e+06	1.46064e+07	2.03053e+06	0.0564378	0.0915705	0.00840287	0.00898386	0.0579703	0.00645229
P35611	Alpha-adducin OS=Homo sapiens OX=9606 GN=ADD1 PE=1 SV=2	30.406	15	7	13	7	737	80.9	5.83	41.34	263385	104497	2.12181e+06	1.26339e+06	953044	4.4332e+06	0.0016612	0.00117922	0.00951375	0.00898014	0.00378246	0.0140871
Q96S59	Ran-binding protein 9 OS=Homo sapiens OX=9606 GN=RANBP9 PE=1 SV=1	8.451	4	2	3	2	729	77.8	6.79	8.68	613970	426096	1.59941e+06	1.26264e+06	988574	2.01692e+06	0.00387239	0.00480837	0.00717141	0.00897478	0.00392348	0.00640903
Q6UB35	Monofunctional C1-tetrahydrofolate synthase, mitochondrial OS=Homo sapiens OX=9606 GN=MTHFD1L PE=1 SV=1	62.113	18	15	27	14	978	105.7	8.06	65.09	702205	409197	3.25522e+06	1.26185e+06	1.94953e+06	1.0907e+07	0.0044289	0.00461767	0.0145957	0.00896917	0.00773736	0.0346584
P49756	RNA-binding protein 25 OS=Homo sapiens OX=9606 GN=RBM25 PE=1 SV=3	52.372	14	8	16	8	843	100.1	6.32	47.3	302060	228817	1.68079e+06	1.25383e+06	2.24583e+06	7.04499e+06	0.00190513	0.00258213	0.00753634	0.00891218	0.00891329	0.0223864
Q99567	Nuclear pore complex protein Nup88 OS=Homo sapiens OX=9606 GN=NUP88 PE=1 SV=2	98.454	36	22	51	22	741	83.5	5.69	160.32	1.51516e+07	6.80938e+06	585066	1.23434e+06	1.02479e+07	9.23626e+06	0.0955631	0.076842	0.00262332	0.00877364	0.040672	0.0293494
Q9Y6Y8	SEC23-interacting protein OS=Homo sapiens OX=9606 GN=SEC23IP PE=1 SV=1	43.149	13	10	17	10	1000	111	5.54	48.74	336251	286346	2.19812e+06	1.23039e+06	2.65843e+06	7.20523e+06	0.00212078	0.00323133	0.00985592	0.0087456	0.0105508	0.0228956
Q8TAG9	Exocyst complex component 6 OS=Homo sapiens OX=9606 GN=EXOC6 PE=1 SV=3	16.153	6	5	6	5	804	93.7	6.2	11.07	146497	27954.9	1.73046e+06	1.22192e+06	102995	1.48183e+06	0.000923979	0.000315463	0.00775904	0.00868538	0.00040877	0.00470872
P36776	Lon protease homolog, mitochondrial OS=Homo sapiens OX=9606 GN=LONP1 PE=1 SV=2	91.909	25	20	38	20	959	106.4	6.39	115.83	7.4223e+06	6.15411e+06	1.93704e+06	1.22124e+06	2.43774e+07	5.48411e+06	0.0468134	0.0694474	0.00868529	0.00868052	0.0967497	0.0174265
P49915	GMP synthase [glutamine-hydrolyzing] OS=Homo sapiens OX=9606 GN=GMPS PE=1 SV=1	358.159	64	42	205	42	693	76.7	6.87	682.77	8.8186e+07	7.75447e+07	1.42916e+06	1.21128e+06	1.29908e+08	2.5974e+06	0.5562	0.875071	0.00640808	0.00860978	0.515582	0.00825359
Q92841	Probable ATP-dependent RNA helicase DDX17 OS=Homo sapiens OX=9606 GN=DDX17 PE=1 SV=2	172.796	56	34	105	26	729	80.2	8.27	318.08	5.38482e+07	5.25387e+07	1.92746e+06	1.20388e+06	6.40394e+07	4.60682e+06	0.339628	0.592885	0.00864235	0.00855715	0.254161	0.0146388	Oxidation [P576]
Q9Y2W1	Thyroid hormone receptor-associated protein 3 OS=Homo sapiens OX=9606 GN=THRAP3 PE=1 SV=2	34.173	10	8	16	7	955	108.6	10.15	39.95	1.44131e+06	845576	1.71473e+06	1.18573e+06	2.03039e+06	3.06459e+06	0.00909053	0.00954209	0.00768848	0.00842814	0.00805824	0.00973815
Q96RQ3	Methylcrotonoyl-CoA carboxylase subunit alpha, mitochondrial OS=Homo sapiens OX=9606 GN=MCCC1 PE=1 SV=3	65.125	31	15	25	15	725	80.4	7.78	81.53	7.11746e+06	5.69046e+06	957282	1.17071e+06	4.1162e+06	1.63841e+06	0.0448907	0.0642153	0.00429225	0.00832137	0.0163365	0.00520626
P13473	Lysosome-associated membrane glycoprotein 2 OS=Homo sapiens OX=9606 GN=LAMP2 PE=1 SV=2	8.904	6	3	8	3	410	44.9	5.63	16.86	288170	200300	2.28984e+06	1.14693e+06	253866	1.18928e+06	0.00181753	0.00226033	0.0102672	0.00815233	0.00100755	0.00377909
Q9NVI7	ATPase family AAA domain-containing protein 3A OS=Homo sapiens OX=9606 GN=ATAD3A PE=1 SV=2	3.657	4	2	2	2	634	71.3	8.98	4.98	2.4254e+06	821925	793261	1.14452e+06	2.01883e+06	2.02868e+06	0.0152973	0.00927519	0.00355682	0.00813524	0.00801239	0.00644641
Q9UDY8	Mucosa-associated lymphoid tissue lymphoma translocation protein 1 OS=Homo sapiens OX=9606 GN=MALT1 PE=1 SV=1	22.753	10	6	8	6	824	92.2	5.73	21.99	0	0	1.89015e+06	1.14392e+06	228171	2.3737e+06	0	0	0.00847506	0.00813099	0.000905572	0.00754275
O15066	Kinesin-like protein KIF3B OS=Homo sapiens OX=9606 GN=KIF3B PE=1 SV=1	29.703	11	7	11	7	747	85.1	7.69	23.96	458182	445559	1.89989e+06	1.14291e+06	758871	1.62985e+06	0.00288981	0.00502801	0.0085187	0.00812379	0.00301183	0.00517907
Q9Y263	Phospholipase A-2-activating protein OS=Homo sapiens OX=9606 GN=PLAA PE=1 SV=2	98.466	36	23	39	23	795	87.1	6.37	107.55	5.97808e+06	9.85336e+06	1.89232e+06	1.13544e+06	6.43179e+06	3.74562e+06	0.0377045	0.111192	0.00848475	0.00807072	0.0255267	0.0119022
Q86WA8	Lon protease homolog 2, peroxisomal OS=Homo sapiens OX=9606 GN=LONP2 PE=1 SV=1	23.399	13	7	11	7	852	94.6	7.3	26.51	63231.5	0	1.63703e+06	1.12389e+06	0	1.21247e+06	0.000398809	0	0.00734011	0.00798859	0	0.00385277
Q93034	Cullin-5 OS=Homo sapiens OX=9606 GN=CUL5 PE=1 SV=4	34.598	13	11	15	11	780	90.9	7.94	34.93	2.6027e+06	882840	609735	1.12378e+06	1.86776e+06	2.5712e+06	0.0164156	0.0099626	0.00273393	0.00798782	0.0074128	0.00817033
O75369	Filamin-B OS=Homo sapiens OX=9606 GN=FLNB PE=1 SV=2	8.581	1	4	10	1	2602	278	5.73	20.36	737332	427048	1.48399e+06	1.08801e+06	1.28522e+06	3.0413e+06	0.00465045	0.00481912	0.00665389	0.00773356	0.00510082	0.00966415
Q9H8H0	Nucleolar protein 11 OS=Homo sapiens OX=9606 GN=NOL11 PE=1 SV=1	76.888	33	21	43	21	719	81.1	6.07	107.11	9.39281e+06	1.07286e+07	1.04337e+06	1.06761e+06	1.28667e+07	1.70839e+06	0.0592417	0.121069	0.00467824	0.00758853	0.0510658	0.00542862
O15397	Importin-8 OS=Homo sapiens OX=9606 GN=IPO8 PE=1 SV=2	24.257	7	6	9	5	1037	119.9	5.16	24.44	121806	138148	1.27503e+06	1.05912e+06	96137.6	1.26671e+06	0.000768245	0.00155896	0.00571695	0.00752821	0.000381553	0.00402513
Q5T447	E3 ubiquitin-protein ligase HECTD3 OS=Homo sapiens OX=9606 GN=HECTD3 PE=1 SV=1	24.679	10	6	11	6	861	97.1	5.64	35.86	1.0538e+06	281046	1.76055e+06	1.05544e+06	705591	1.23332e+06	0.00664643	0.00317152	0.00789396	0.00750207	0.00280037	0.00391902
Q14118	Dystroglycan OS=Homo sapiens OX=9606 GN=DAG1 PE=1 SV=2	17.113	7	5	8	5	895	97.4	8.56	17.71	974763	511937	1.59454e+06	1.04563e+06	555221	2.17061e+06	0.00614796	0.00577707	0.00714958	0.00743229	0.00220357	0.00689739
P26038	Moesin OS=Homo sapiens OX=9606 GN=MSN PE=1 SV=3	241.214	48	37	135	22	577	67.8	6.4	396.66	4.28742e+07	4.25468e+07	2.06804e+06	1.04305e+06	6.40107e+08	5.87785e+06	0.270413	0.480129	0.00927265	0.00741397	2.54047	0.0186776	Oxidation [P470]
O94979	Protein transport protein Sec31A OS=Homo sapiens OX=9606 GN=SEC31A PE=1 SV=3	43.61	11	11	13	11	1220	132.9	6.89	38.21	932792	771645	1.38513e+06	1.04071e+06	2.16957e+06	8.53312e+06	0.00588324	0.0087078	0.00621063	0.00739734	0.00861064	0.0271151
Q8TC07	TBC1 domain family member 15 OS=Homo sapiens OX=9606 GN=TBC1D15 PE=1 SV=2	35.809	19	11	20	11	691	79.4	5.67	45.61	2.82937e+06	2.79074e+06	2.15897e+06	1.02859e+06	4.02229e+06	4.17469e+06	0.0178452	0.0314927	0.00968036	0.0073112	0.0159638	0.0132656
P49916	DNA ligase 3 OS=Homo sapiens OX=9606 GN=LIG3 PE=1 SV=2	13.855	4	4	8	4	1009	112.8	9.01	18.25	633260	396558	1.17504e+06	1.02313e+06	675913	1.85607e+06	0.00399405	0.00447505	0.00526863	0.00727237	0.00268258	0.00589791
P85037	Forkhead box protein K1 OS=Homo sapiens OX=9606 GN=FOXK1 PE=1 SV=1	25.714	10	9	23	8	733	75.4	9.32	48.92	2.75219e+06	1.6473e+06	835247	1.02019e+06	3.94073e+06	1.13906e+06	0.0173584	0.0185893	0.00374507	0.00725149	0.0156401	0.00361951
Q9NXE4	Sphingomyelin phosphodiesterase 4 OS=Homo sapiens OX=9606 GN=SMPD4 PE=1 SV=3	49.532	17	12	26	12	866	97.7	8.27	70.96	5.02661e+06	2.7509e+06	1.06863e+06	1.01496e+06	6.36611e+06	1385757	0.0317035	0.0310431	0.00479154	0.00721433	0.025266	0.00440343
Q9NVH2	Integrator complex subunit 7 OS=Homo sapiens OX=9606 GN=INTS7 PE=1 SV=1	34.187	12	9	15	9	962	106.8	8.02	39.95	109371	102822	1.79404e+06	1.00931e+06	71827.9	2.84412e+06	0.000689819	0.00116031	0.00804412	0.00717415	0.000285072	0.00903758
Q68CQ4	Digestive organ expansion factor homolog OS=Homo sapiens OX=9606 GN=DIEXF PE=1 SV=2	22.62	11	7	11	7	756	87	5.88	19.95	597278	714863	1.63318e+06	1.00726e+06	1.34119e+06	1.2623e+06	0.00376711	0.00806703	0.00732284	0.00715957	0.00532294	0.00401112
Q567U6	Coiled-coil domain-containing protein 93 OS=Homo sapiens OX=9606 GN=CCDC93 PE=1 SV=2	52.551	26	15	25	15	631	73.2	8.15	50.44	3.93753e+06	3.04813e+06	2.20483e+06	998341	2.24591e+06	4.2549e+06	0.0248345	0.0343973	0.00988598	0.00709619	0.00891361	0.0135205
O75153	Clustered mitochondria protein homolog OS=Homo sapiens OX=9606 GN=CLUH PE=1 SV=2	98.788	23	22	54	22	1309	146.6	6.13	155.76	7.15232e+06	5.6094e+06	1.51307e+06	995979	1.80141e+07	1.76332e+06	0.0451106	0.0633005	0.00678431	0.0070794	0.071495	0.00560318
Q8WWM7	Ataxin-2-like protein OS=Homo sapiens OX=9606 GN=ATXN2L PE=1 SV=2	20.463	8	7	16	7	1075	113.3	8.59	35.91	1.06567e+06	772369	1.59906e+06	982962	1.56561e+06	2.20853e+06	0.00672133	0.00871597	0.00716984	0.00698687	0.00621361	0.00701789
Q8IWT6	Volume-regulated anion channel subunit LRRC8A OS=Homo sapiens OX=9606 GN=LRRC8A PE=1 SV=1	17.04	7	4	7	3	810	94.1	7.94	18.94	201054	161308	2.46141e+06	973761	261836	1.36256e+06	0.00126807	0.00182032	0.0110365	0.00692147	0.00103918	0.0043297
Q9NTZ6	RNA-binding protein 12 OS=Homo sapiens OX=9606 GN=RBM12 PE=1 SV=1	27.409	9	8	11	8	932	97.3	8.63	26.65	874257	483143	1.6555e+06	969304	2.07999e+06	6.29089e+06	0.00551406	0.00545214	0.00742294	0.00688979	0.0082551	0.0199901
Q15283	Ras GTPase-activating protein 2 OS=Homo sapiens OX=9606 GN=RASA2 PE=1 SV=3	22.375	10	7	11	6	850	96.6	7.2	24.96	0	73145.6	1.42258e+06	968703	70581.3	784098	0	0.000825428	0.00637856	0.00688552	0.000280125	0.00249158
Q14137	Ribosome biogenesis protein BOP1 OS=Homo sapiens OX=9606 GN=BOP1 PE=1 SV=2	22.595	11	7	12	7	746	83.6	6.19	31.67	426234	255204	2.03637e+06	949070	1.66101e+06	4.00698e+06	0.00268832	0.0028799	0.00913066	0.00674597	0.00659224	0.0127327
Q8IYT2	Cap-specific mRNA (nucleoside-2'-O-)-methyltransferase 2 OS=Homo sapiens OX=9606 GN=CMTR2 PE=1 SV=2	22.466	11	8	11	8	770	88.1	7.01	22.69	2.52385e+06	2.07128e+06	1.88208e+06	946765	941845	3.06107e+06	0.0159183	0.0233738	0.00843884	0.00672958	0.00373802	0.00972697
Q9Y490	Talin-1 OS=Homo sapiens OX=9606 GN=TLN1 PE=1 SV=3	29.714	5	8	14	8	2541	269.6	6.07	35.4	861057	836336	1.24827e+06	943201	1.63193e+06	1.48076e+06	0.0054308	0.00943782	0.00559698	0.00670425	0.00647684	0.00470531
P57740	Nuclear pore complex protein Nup107 OS=Homo sapiens OX=9606 GN=NUP107 PE=1 SV=1	54.031	18	15	21	15	925	106.3	5.43	50.48	611260	550542	2.9429e+06	931782	1.03862e+06	1.03601e+07	0.0038553	0.00621271	0.0131953	0.00662309	0.00412209	0.0329206
Q969S9	Ribosome-releasing factor 2, mitochondrial OS=Homo sapiens OX=9606 GN=GFM2 PE=1 SV=1	34.666	13	8	16	8	779	86.5	6.51	42.57	2.36699e+06	1.85966e+06	1.78128e+06	924048	3.04587e+06	266257	0.0149289	0.0209858	0.0079869	0.00656811	0.0120885	0.000846067
P43246	DNA mismatch repair protein Msh2 OS=Homo sapiens OX=9606 GN=MSH2 PE=1 SV=1	47.129	14	11	12	11	934	104.7	5.77	40.2	532130	363638	2.33781e+06	913782	332761	6.41114e+06	0.00335621	0.00410356	0.0104822	0.00649515	0.00132067	0.0203723
P46459	Vesicle-fusing ATPase OS=Homo sapiens OX=9606 GN=NSF PE=1 SV=3	221.189	52	41	125	41	744	82.5	6.95	375.91	6.39033e+07	4.82682e+07	1.30952e+06	913180	1.10369e+08	3.46201e+06	0.403047	0.544693	0.0058716	0.00649087	0.438034	0.011001
Q14008	Cytoskeleton-associated protein 5 OS=Homo sapiens OX=9606 GN=CKAP5 PE=1 SV=3	36.946	7	12	15	11	2032	225.4	7.8	33.79	580287	380152	1.57848e+06	909944	1.03504e+06	4.79686e+06	0.00365995	0.00428991	0.00707758	0.00646786	0.00410789	0.0152427
Q15436	Protein transport protein Sec23A OS=Homo sapiens OX=9606 GN=SEC23A PE=1 SV=2	148.296	35	20	69	18	765	86.1	7.08	243.04	3.07729e+07	2.16849e+07	728181	909877	3.44588e+07	1.91271e+06	0.194089	0.244708	0.00326501	0.00646739	0.136761	0.0060779
Q6NUS6	Tectonic-3 OS=Homo sapiens OX=9606 GN=TCTN3 PE=1 SV=2	6.983	3	2	3	2	607	66.1	8.21	6.9	1.56897e+06	1.07073e+06	854852	899545	369901	0	0.00989572	0.0120829	0.00383298	0.00639395	0.00146807	0
Q9UKV3	Apoptotic chromatin condensation inducer in the nucleus OS=Homo sapiens OX=9606 GN=ACIN1 PE=1 SV=2	70.95	11	13	36	13	1341	151.8	6.43	105.4	5.72329e+06	3.449e+06	1.20273e+06	897780	1.36174e+07	1.67229e+06	0.0360975	0.038921	0.00539278	0.0063814	0.0540452	0.00531392
Q9H4L5	Oxysterol-binding protein-related protein 3 OS=Homo sapiens OX=9606 GN=OSBPL3 PE=1 SV=1	38.048	13	10	13	10	887	101.2	6.87	34.91	56416.1	228890	1.88281e+06	896255	393778	4.89225e+06	0.000355824	0.00258296	0.00844213	0.00637056	0.00156284	0.0155458
Q02809	Procollagen-lysine,2-oxoglutarate 5-dioxygenase 1 OS=Homo sapiens OX=9606 GN=PLOD1 PE=1 SV=2	161.49	49	29	87	29	727	83.5	6.95	270.72	1.86312e+07	1.37691e+07	1.16973e+06	888722	4.13248e+07	1.6484e+06	0.117509	0.15538	0.00524482	0.00631702	0.164011	0.005238	Oxidation [P622]
Q96J02	E3 ubiquitin-protein ligase Itchy homolog OS=Homo sapiens OX=9606 GN=ITCH PE=1 SV=2	40.442	13	9	20	9	903	102.7	6.3	37.15	75622.7	48224.5	1.58306e+06	886933	84604.1	2.46744e+06	0.000476962	0.0005442	0.00709809	0.0063043	0.000335779	0.00784063
P08237	ATP-dependent 6-phosphofructokinase, muscle type OS=Homo sapiens OX=9606 GN=PFKM PE=1 SV=2	261.47	43	32	127	29	780	85.1	7.99	420.3	6.62794e+07	4.85603e+07	1.36534e+06	883207	4.62843e+07	2.01919e+06	0.418033	0.547989	0.00612191	0.00627782	0.183694	0.00641623
P49917	DNA ligase 4 OS=Homo sapiens OX=9606 GN=LIG4 PE=1 SV=2	23.154	11	7	8	7	911	103.9	7.96	17.23	33418.4	253263	1.51066e+06	875316	739657	957375	0.000210774	0.002858	0.0067735	0.00622173	0.00293557	0.00304219
P12830	Cadherin-1 OS=Homo sapiens OX=9606 GN=CDH1 PE=1 SV=3	28.717	9	6	7	6	882	97.4	4.73	23.64	466619	140213	1.46954e+06	873949	997527	7.65295e+06	0.00294303	0.00158227	0.0065891	0.00621201	0.00395901	0.0243183
Q15020	Squamous cell carcinoma antigen recognized by T-cells 3 OS=Homo sapiens OX=9606 GN=SART3 PE=1 SV=1	73.952	20	16	27	15	963	109.9	5.57	81.74	3.90715e+06	2.7933e+06	1.82308e+06	856689	1.32132e+07	4.80466e+06	0.0246429	0.0315216	0.00817431	0.00608933	0.0524409	0.0152675
Q9ULQ0	Striatin-interacting protein 2 OS=Homo sapiens OX=9606 GN=STRIP2 PE=1 SV=2	11.224	4	3	8	1	834	95.3	5.91	20.82	76799.9	38045.1	1.23416e+06	849321	161432	1293324	0.000484387	0.000429328	0.00553374	0.00603695	0.000640696	0.00410971
Q9NR19	Acetyl-coenzyme A synthetase, cytoplasmic OS=Homo sapiens OX=9606 GN=ACSS2 PE=1 SV=1	32.379	14	10	19	10	701	78.5	6.46	37.65	3.36345e+06	2.83662e+06	1.19538e+06	844714	4.34079e+06	1.77707e+06	0.0212137	0.0320105	0.00535984	0.00600421	0.0172278	0.00564689
Q16666	Gamma-interferon-inducible protein 16 OS=Homo sapiens OX=9606 GN=IFI16 PE=1 SV=3	42.641	18	12	17	12	785	88.2	9.28	44.48	4.05794e+06	2.60067e+06	1.02864e+06	844235	1.82185e+07	388786	0.025594	0.0293478	0.0046122	0.0060008	0.072306	0.00123542
Q99523	Sortilin OS=Homo sapiens OX=9606 GN=SORT1 PE=1 SV=3	18.108	7	5	12	5	831	92	5.74	30.91	0	0	1.17643e+06	840043	20351.2	2.11053e+06	0	0	0.00527486	0.00597101	8.07702e-05	0.00670648
Q15418	Ribosomal protein S6 kinase alpha-1 OS=Homo sapiens OX=9606 GN=RPS6KA1 PE=1 SV=2	152.866	43	24	70	16	735	82.7	7.83	194.97	1.81155e+07	1.1047e+07	3.13202e+06	839594	1.57993e+07	1.4887e+06	0.114257	0.124662	0.0140433	0.00596781	0.0627048	0.00473053	Oxidation [P574]
O00139	Kinesin-like protein KIF2A OS=Homo sapiens OX=9606 GN=KIF2A PE=1 SV=3	15.736	7	6	11	4	706	79.9	6.68	22.44	1.97613e+06	1.12138e+06	1.01813e+06	838269	1.97637e+06	934763	0.0124637	0.0126545	0.00456509	0.0059584	0.00784388	0.00297033
Q6NXG1	Epithelial splicing regulatory protein 1 OS=Homo sapiens OX=9606 GN=ESRP1 PE=1 SV=2	45.73	16	11	16	9	681	75.5	6.68	37.64	959186	1.1121e+06	1.19719e+06	834195	1.42896e+07	1.37241e+06	0.00604971	0.0125498	0.00536795	0.00592944	0.0567127	0.004361
Q15061	WD repeat-containing protein 43 OS=Homo sapiens OX=9606 GN=WDR43 PE=1 SV=3	114.601	39	21	65	21	677	74.8	5.57	206.86	1.47152e+07	1.24579e+07	1.23982e+06	801102	3.4211e+07	1.72947e+06	0.0928107	0.140584	0.00555908	0.00569421	0.135777	0.00549562
Q9UNN5	FAS-associated factor 1 OS=Homo sapiens OX=9606 GN=FAF1 PE=1 SV=2	23.964	11	6	11	6	650	73.9	4.88	28.48	2.58028e+06	2.21205e+06	649066	785814	1.5721e+06	115448	0.0162742	0.0249623	0.00291028	0.00558555	0.00623938	0.000366851
Q71RC2	La-related protein 4 OS=Homo sapiens OX=9606 GN=LARP4 PE=1 SV=3	17.237	7	5	11	5	724	80.5	6.61	14.6	438453	172218	1.41469e+06	782950	1.5971e+06	2.34967e+06	0.00276538	0.00194344	0.00634316	0.00556519	0.00633859	0.0074664
Q92845	Kinesin-associated protein 3 OS=Homo sapiens OX=9606 GN=KIFAP3 PE=1 SV=2	16.618	8	6	10	5	792	91.1	5.08	19.47	1.48064e+06	1.07392e+06	932950	782049	1.12983e+06	939850	0.00933862	0.0121189	0.00418316	0.00555879	0.00448411	0.0029865
Q9UBD5	Origin recognition complex subunit 3 OS=Homo sapiens OX=9606 GN=ORC3 PE=1 SV=1	54.964	27	15	32	15	711	82.2	7.61	78.27	3.91307e+06	3.51838e+06	402259	774538	6.80228e+06	1.19898e+06	0.0246803	0.0397039	0.00180365	0.0055054	0.026997	0.0038099
P30101	Protein disulfide-isomerase A3 OS=Homo sapiens OX=9606 GN=PDIA3 PE=1 SV=4	16.832	13	4	5	3	505	56.7	6.35	12.79	2.11531e+06	1.26234e+06	903859	762218	4.10502e+06	3.45585e+06	0.0133415	0.0142451	0.00405272	0.00541783	0.0162921	0.0109814	Oxidation [P404]
Q9BXP5	Serrate RNA effector molecule homolog OS=Homo sapiens OX=9606 GN=SRRT PE=1 SV=1	51.04	19	15	17	15	876	100.6	5.96	39.17	456545	307510	1.12511e+06	757269	2.0329e+06	7.39021e+06	0.00287949	0.00347016	0.00504474	0.00538265	0.00806822	0.0234834
P48449	Lanosterol synthase OS=Homo sapiens OX=9606 GN=LSS PE=1 SV=1	76.71	30	18	39	18	732	83.3	6.61	103.37	6.90453e+06	5.19438e+06	958499	755181	8.75286e+06	3.13524e+06	0.0435478	0.0586172	0.00429771	0.00536781	0.0347386	0.00996263
P53992	Protein transport protein Sec24C OS=Homo sapiens OX=9606 GN=SEC24C PE=1 SV=3	26.91	10	7	11	7	1094	118.2	7.06	28.16	574524	337762	1.50395e+06	753586	315087	2.14471e+06	0.0036236	0.00381155	0.00674338	0.00535647	0.00125053	0.0068151
P17844	Probable ATP-dependent RNA helicase DDX5 OS=Homo sapiens OX=9606 GN=DDX5 PE=1 SV=1	38.022	16	9	32	1	614	69.1	8.92	93.66	1.81555e+07	1.63516e+07	898073	747690	2.39642e+07	3.02824e+06	0.114509	0.184523	0.00402677	0.00531456	0.0951097	0.00962262
O43390	Heterogeneous nuclear ribonucleoprotein R OS=Homo sapiens OX=9606 GN=HNRNPR PE=1 SV=1	138.715	36	22	83	16	633	70.9	8.13	249.72	3.81468e+07	2.49968e+07	916878	742034	9.1074e+07	3.16013e+06	0.240597	0.282082	0.00411109	0.00527436	0.361457	0.0100417
Q9HAU4	E3 ubiquitin-protein ligase SMURF2 OS=Homo sapiens OX=9606 GN=SMURF2 PE=1 SV=1	160.092	50	33	76	33	748	86.1	7.96	198.73	1.82613e+07	1.18124e+07	2.25668e+06	731069	7.36248e+06	2.67584e+06	0.115176	0.1333	0.0101185	0.00519642	0.0292204	0.00850285
O00267	Transcription elongation factor SPT5 OS=Homo sapiens OX=9606 GN=SUPT5H PE=1 SV=1	30.64	10	9	11	9	1087	120.9	5.06	26.41	697332	294092	1.03226e+06	718513	1.24684e+06	4.19502e+06	0.00439816	0.00331875	0.00462842	0.00510718	0.00494849	0.0133302
Q92541	RNA polymerase-associated protein RTF1 homolog OS=Homo sapiens OX=9606 GN=RTF1 PE=1 SV=4	23.782	10	6	11	6	710	80.3	8.15	21.25	361426	179113	1.21297e+06	714727	563007	190660	0.00227956	0.00202124	0.00543871	0.00508026	0.00223448	0.000605847
P18084	Integrin beta-5 OS=Homo sapiens OX=9606 GN=ITGB5 PE=1 SV=1	26.918	12	6	11	6	799	88	6.06	30.32	283826	368434	1.20541e+06	708023	606315	2.53349e+06	0.00179013	0.00415768	0.00540483	0.00503261	0.00240636	0.00805049
Q86SF2	N-acetylgalactosaminyltransferase 7 OS=Homo sapiens OX=9606 GN=GALNT7 PE=1 SV=1	8.685	6	3	3	3	657	75.3	7.11	7.05	949630	438189	1514980	700890	3.75e+06	4.34894e+06	0.00598944	0.00494484	0.00679286	0.00498191	0.0148831	0.0138193
P41252	Isoleucine--tRNA ligase, cytoplasmic OS=Homo sapiens OX=9606 GN=IARS1 PE=1 SV=2	7.751	2	3	7	3	1262	144.4	6.15	14.81	659896	585970	556538	697407	469418	1.37724e+06	0.00416205	0.0066125	0.0024954	0.00495716	0.00186304	0.00437637
O60506	Heterogeneous nuclear ribonucleoprotein Q OS=Homo sapiens OX=9606 GN=SYNCRIP PE=1 SV=2	120.642	38	19	45	13	623	69.6	8.59	133.21	1.49204e+07	1.02894e+07	1.53371e+06	694839	5.07032e+07	2.59297e+06	0.094105	0.116113	0.00687685	0.0049389	0.201232	0.00823951
Q8N1N4	Keratin, type II cytoskeletal 78 OS=Homo sapiens OX=9606 GN=KRT78 PE=1 SV=2	41.237	20	11	18	8	520	56.8	6.02	45.47	3.54023e+06	4.44154e+06	1.34306e+07	693224	4.72383e+06	2.75119e+06	0.0223287	0.0501215	0.06022	0.00492742	0.018748	0.00874226
Q6ZRV2	Protein FAM83H OS=Homo sapiens OX=9606 GN=FAM83H PE=1 SV=3	19.14	8	6	6	6	1179	127	6.98	14.13	169886	111751	964595	691596	0	656810	0.00107149	0.00126108	0.00432505	0.00491585	0	0.0020871
O00571	ATP-dependent RNA helicase DDX3X OS=Homo sapiens OX=9606 GN=DDX3X PE=1 SV=3	118.25	43	26	57	25	662	73.2	7.18	167.59	3.77649e+06	1.71827e+07	1.0819e+06	690253	1.96673e+07	2.71686e+06	0.0238188	0.193902	0.00485102	0.0049063	0.0780559	0.00863319
Q9NVU7	Protein SDA1 homolog OS=Homo sapiens OX=9606 GN=SDAD1 PE=1 SV=3	44.991	18	11	23	11	687	79.8	9.25	58.57	5.48447e+06	3.32036e+06	5.04117e+06	689338	6.07298e+06	2.57116e+06	0.0345913	0.0374693	0.0226036	0.0048998	0.0241026	0.00817019
Q8N6R0	eEF1A lysine and N-terminal methyltransferase OS=Homo sapiens OX=9606 GN=EEF1AKNMT PE=1 SV=1	97.92	36	20	49	20	699	78.7	6.73	138.33	6.51543e+06	4.73691e+06	1.13199e+06	685989	1.04767e+07	1.80366e+06	0.0410937	0.0534547	0.00507563	0.00487599	0.0415803	0.00573136
P51114	Fragile X mental retardation syndrome-related protein 1 OS=Homo sapiens OX=9606 GN=FXR1 PE=1 SV=3	38.659	16	9	25	6	621	69.7	6.15	66.86	3.38408e+06	1.95801e+06	1.42591e+06	685974	6.51368e+06	1.36982e+06	0.0213438	0.0220955	0.0063935	0.00487589	0.0258516	0.0043528
Q7L014	Probable ATP-dependent RNA helicase DDX46 OS=Homo sapiens OX=9606 GN=DDX46 PE=1 SV=2	24.275	8	7	12	7	1031	117.3	9.29	31.91	514644	343763	1324245	682457	2.73337e+06	3.47383e+06	0.00324593	0.00387927	0.00593764	0.00485089	0.0108483	0.0110386
P17858	ATP-dependent 6-phosphofructokinase, liver type OS=Homo sapiens OX=9606 GN=PFKL PE=1 SV=6	88.623	24	13	44	8	780	85	7.5	136	1.42787e+07	1.37074e+07	1.1338e+06	681111	2.1393e+07	3.96435e+06	0.0900577	0.154684	0.00508375	0.00484132	0.084905	0.0125972
Q00325	Phosphate carrier protein, mitochondrial OS=Homo sapiens OX=9606 GN=SLC25A3 PE=1 SV=2	7.096	8	3	3	3	362	40.1	9.38	5.92	297172	343111	419243	676507	471288	939409	0.0018743	0.00387191	0.0018798	0.00480859	0.00187046	0.0029851
Q92995	Ubiquitin carboxyl-terminal hydrolase 13 OS=Homo sapiens OX=9606 GN=USP13 PE=1 SV=2	8.929	4	2	4	1	863	97.3	5.53	12.59	356760	285549	978464	672371	409606	2.19642e+06	0.00225013	0.00322234	0.00438723	0.0047792	0.00162565	0.00697941
Q9H6T0	Epithelial splicing regulatory protein 2 OS=Homo sapiens OX=9606 GN=ESRP2 PE=1 SV=1	14.51	5	4	10	2	727	78.4	6.71	17.6	770816	528904	1.65176e+06	668107	5.15229e+06	1.28547e+06	0.00486164	0.00596853	0.00740617	0.00474889	0.0204485	0.00408474
Q9H9A5	CCR4-NOT transcription complex subunit 10 OS=Homo sapiens OX=9606 GN=CNOT10 PE=1 SV=1	46.881	21	13	24	13	744	82.3	7.78	62.46	3.97699e+06	3.22543e+06	487988	666783	5.3103e+06	1.15646e+06	0.0250834	0.0363981	0.00218804	0.00473948	0.0210756	0.00367482
Q9UJX4	Anaphase-promoting complex subunit 5 OS=Homo sapiens OX=9606 GN=ANAPC5 PE=1 SV=2	47.108	18	11	25	11	755	85	6.87	67.59	2.81972e+06	2.35432e+06	687872	663862	4.75673e+06	1.04983e+06	0.0177843	0.0265678	0.00308427	0.00471871	0.0188786	0.00333598
Q96PU4	E3 ubiquitin-protein ligase UHRF2 OS=Homo sapiens OX=9606 GN=UHRF2 PE=1 SV=1	7.779	3	3	7	1	802	89.9	8.21	9.43	146960	90520.1	1.15508e+06	659030	542704	2.04633e+06	0.000926895	0.00102149	0.00517912	0.00468437	0.0021539	0.00650248
Q15758	Neutral amino acid transporter B(0) OS=Homo sapiens OX=9606 GN=SLC1A5 PE=1 SV=2	20.081	14	5	19	5	541	56.6	5.48	48.45	961462	813701	795359	658639	2.61238e+06	1.54204e+06	0.00606407	0.00918239	0.00356623	0.00468159	0.0103681	0.00490003
P10809	60 kDa heat shock protein, mitochondrial OS=Homo sapiens OX=9606 GN=HSPD1 PE=1 SV=2	32.23	18	7	21	7	573	61	5.87	74.37	2.33144e+06	3.14926e+06	1.22241e+06	652642	6.03545e+06	2.0814e+06	0.0147047	0.0355385	0.00548104	0.00463896	0.0239536	0.00661391
Q96T76	MMS19 nucleotide excision repair protein homolog OS=Homo sapiens OX=9606 GN=MMS19 PE=1 SV=2	41.056	11	10	16	10	1030	113.2	6.35	42.88	150496	99527.1	2.89033e+06	651737	276542	6.7797e+06	0.000949201	0.00112314	0.0129596	0.00463253	0.00109755	0.0215434
Q01813	ATP-dependent 6-phosphofructokinase, platelet type OS=Homo sapiens OX=9606 GN=PFKP PE=1 SV=2	298.198	46	37	190	33	784	85.5	7.55	602.79	7.27326e+07	6.15901e+07	1.19237e+06	648092	1.97118e+08	9.35417e+06	0.458734	0.695027	0.00534636	0.00460662	0.782326	0.0297241
Q9Y6D9	Mitotic spindle assembly checkpoint protein MAD1 OS=Homo sapiens OX=9606 GN=MAD1L1 PE=1 SV=2	60.038	25	15	38	15	718	83	5.92	94.31	6.13549e+06	4.66935e+06	875747	647897	1.96993e+07	1.30473e+06	0.0386974	0.0526923	0.00392667	0.00460524	0.0781832	0.00414594
P15924	Desmoplakin OS=Homo sapiens OX=9606 GN=DSP PE=1 SV=3	169.349	15	44	49	44	2871	331.6	6.81	126.03	1.40024e+06	1.20949e+06	2.39966e+07	645521	6.30707e+06	3.41366e+06	0.00883153	0.0136487	0.107596	0.00458835	0.0250316	0.0108473
Q1KMD3	Heterogeneous nuclear ribonucleoprotein U-like protein 2 OS=Homo sapiens OX=9606 GN=HNRNPUL2 PE=1 SV=1	175.084	44	33	110	33	747	85.1	4.91	293.63	2.96044e+07	2.57684e+07	805020	643931	5.03545e+07	916900	0.186719	0.290789	0.00360954	0.00457705	0.199848	0.00291357	Phospho [S161(100); S228(98.5)]
P15311	Ezrin OS=Homo sapiens OX=9606 GN=EZR PE=1 SV=4	400.581	61	49	273	35	586	69.4	6.27	832.5	1.11723e+08	1.09603e+08	1.59581e+06	640871	1.47247e+09	7.31136e+06	0.704649	1.23684	0.00715527	0.0045553	5.84396	0.0232328
Q06787	Synaptic functional regulator FMR1 OS=Homo sapiens OX=9606 GN=FMR1 PE=1 SV=1	30.341	12	6	18	3	632	71.1	7.42	55.71	2.27399e+06	1.34573e+06	1.85548e+06	634018	3.04889e+06	843624	0.0143424	0.0151862	0.00831958	0.00450658	0.0121005	0.00268073
Q9UPT5	Exocyst complex component 7 OS=Homo sapiens OX=9606 GN=EXOC7 PE=1 SV=3	94.57	39	22	48	22	735	83.3	6.79	131.63	1.0444e+07	7.88491e+06	988846	631731	9.05604e+06	2.25227e+06	0.065872	0.088979	0.00443378	0.00449033	0.0359418	0.00715689
Q15637	Splicing factor 1 OS=Homo sapiens OX=9606 GN=SF1 PE=1 SV=4	54.851	17	8	29	8	639	68.3	8.98	98.58	6.73792e+06	6.59845e+06	503682	621768	8.19694e+06	864484	0.0424969	0.0744617	0.00225841	0.00441951	0.0325322	0.00274701
P13798	Acylamino-acid-releasing enzyme OS=Homo sapiens OX=9606 GN=APEH PE=1 SV=4	151.157	44	23	76	23	732	81.2	5.48	280.57	4.18684e+07	3.59551e+07	1.13131e+06	616341	7.9717e+07	2.07091e+06	0.26407	0.405743	0.00507257	0.00438094	0.316383	0.00658059
Q96CN9	GRIP and coiled-coil domain-containing protein 1 OS=Homo sapiens OX=9606 GN=GCC1 PE=1 SV=1	19.139	7	6	6	6	775	87.8	5.45	13.24	286538	225396	986862	616069	1.25557e+06	1.61124e+06	0.00180724	0.00254354	0.00442488	0.00437901	0.00498312	0.00511992
Q8NEB9	Phosphatidylinositol 3-kinase catalytic subunit type 3 OS=Homo sapiens OX=9606 GN=PIK3C3 PE=1 SV=1	10.364	5	3	5	3	887	101.5	6.81	6.75	0	0	923595	610223	76647.8	471402	0	0	0.00414121	0.00433745	0.000304201	0.00149794
P35658	Nuclear pore complex protein Nup214 OS=Homo sapiens OX=9606 GN=NUP214 PE=1 SV=2	23.122	4	6	7	6	2090	213.5	7.47	17.65	977027	1.14637e+06	1.01853e+06	606472	1.53941e+06	1.66917e+06	0.00616224	0.0129364	0.00456688	0.00431079	0.00610964	0.005304
O95373	Importin-7 OS=Homo sapiens OX=9606 GN=IPO7 PE=1 SV=1	19.921	7	5	7	4	1038	119.4	4.82	19.84	270792	172707	543911	602942	608021	2.33499e+06	0.00170792	0.00194895	0.00243878	0.0042857	0.00241313	0.00741975
O60763	General vesicular transport factor p115 OS=Homo sapiens OX=9606 GN=USO1 PE=1 SV=2	32.789	10	9	17	9	962	107.8	4.91	51.57	1.42546e+06	961423	1.0599e+06	602768	4.23575e+06	3.69705e+06	0.00899055	0.0108494	0.00475235	0.00428446	0.016811	0.0117479
Q9NQW7	Xaa-Pro aminopeptidase 1 OS=Homo sapiens OX=9606 GN=XPNPEP1 PE=1 SV=3	74.245	39	17	42	17	623	69.9	5.67	122.24	7.63477e+06	6.69947e+06	1.53842e+06	602664	1.33935e+07	1.36639e+06	0.0481535	0.0756017	0.00689797	0.00428372	0.0531564	0.0043419
Q9BY67	Cell adhesion molecule 1 OS=Homo sapiens OX=9606 GN=CADM1 PE=1 SV=2	7.544	10	3	4	3	442	48.5	5.07	9.2	260463	262005	707766	600433	477649	0	0.00164277	0.00295665	0.00317348	0.00426787	0.0018957	0
Q04726	Transducin-like enhancer protein 3 OS=Homo sapiens OX=9606 GN=TLE3 PE=1 SV=2	12.997	6	4	4	4	772	83.4	7.2	9.51	318260	246994	570369	599318	846624	1.00897e+06	0.00200731	0.00278726	0.00255742	0.00425994	0.0033601	0.00320613
P05067	Amyloid-beta precursor protein OS=Homo sapiens OX=9606 GN=APP PE=1 SV=3	17.824	8	6	8	5	770	86.9	4.82	18.2	285740	324424	1.17421e+06	593388	705682	996457	0.0018022	0.00366104	0.00526493	0.00421779	0.00280073	0.00316637
P35222	Catenin beta-1 OS=Homo sapiens OX=9606 GN=CTNNB1 PE=1 SV=1	165.933	44	27	48	22	781	85.4	5.86	147.69	715999	536259	2.2918e+06	593105	5.43517e+07	9.53353e+06	0.0045159	0.00605153	0.010276	0.00421578	0.215712	0.0302941	Phospho [S675(100)]
Q9GZR7	ATP-dependent RNA helicase DDX24 OS=Homo sapiens OX=9606 GN=DDX24 PE=1 SV=1	44.206	15	9	13	9	859	96.3	9.06	39.85	1.38083e+06	763998	1.1715e+06	591147	4.35002e+06	3.57025e+06	0.00870906	0.00862151	0.00525278	0.00420186	0.0172645	0.0113449
Q9NUQ8	ATP-binding cassette sub-family F member 3 OS=Homo sapiens OX=9606 GN=ABCF3 PE=1 SV=2	145.971	46	27	72	27	709	79.7	6.34	228.24	1.60226e+07	1.2861e+07	1.14976e+06	590223	2.24947e+07	1.8402e+06	0.101056	0.145133	0.0051553	0.0041953	0.0892776	0.00584747
Q9BYT8	Neurolysin, mitochondrial OS=Homo sapiens OX=9606 GN=NLN PE=1 SV=1	145.869	43	27	74	27	704	80.6	6.64	226.1	2.31688e+07	2.04796e+07	1.15297e+06	589176	5.45113e+07	1.68286e+06	0.146129	0.231107	0.00516969	0.00418785	0.216346	0.00534751
Q15910	Histone-lysine N-methyltransferase EZH2 OS=Homo sapiens OX=9606 GN=EZH2 PE=1 SV=2	24.192	9	5	8	5	746	85.3	7.02	25.89	350863	172365	1.31605e+06	588393	473441	2.52232e+06	0.00221294	0.00194509	0.00590089	0.00418228	0.001879	0.00801502
P35241	Radixin OS=Homo sapiens OX=9606 GN=RDX PE=1 SV=1	225.699	48	35	132	19	583	68.5	6.37	383.62	4.45545e+07	4.46179e+07	1.26614e+06	584507	6.60793e+08	5.04282e+06	0.281011	0.5035	0.0056771	0.00415467	2.62257	0.0160242
Q01082	Spectrin beta chain, non-erythrocytic 1 OS=Homo sapiens OX=9606 GN=SPTBN1 PE=1 SV=2	23.481	3	6	11	6	2364	274.4	5.57	30.79	405929	413380	461945	570448	924138	1.7888e+06	0.00256025	0.00466488	0.00207127	0.00405473	0.00366774	0.00568414
Q01970	1-phosphatidylinositol 4,5-bisphosphate phosphodiesterase beta-3 OS=Homo sapiens OX=9606 GN=PLCB3 PE=1 SV=2	11.908	3	3	3	3	1234	138.7	5.9	6.61	179070	8821.36	450098	565846	374754	1.29947e+06	0.00112942	9.95466e-05	0.00201815	0.00402202	0.00148733	0.00412923
Q9H9E3	Conserved oligomeric Golgi complex subunit 4 OS=Homo sapiens OX=9606 GN=COG4 PE=1 SV=3	13.944	7	4	4	4	785	89	5.19	10.28	887696	237922	383994	565150	1.3038e+06	1.28814e+06	0.00559882	0.00268488	0.00172175	0.00401707	0.00517455	0.00409325
Q96EN8	Molybdenum cofactor sulfurase OS=Homo sapiens OX=9606 GN=MOCOS PE=1 SV=2	10.421	4	4	5	4	888	98.1	6.7	9.86	10386.7	0	859546	563631	27235.1	340530	6.55103e-05	0	0.00385403	0.00400628	0.000108091	0.00108208
P81605	Dermcidin OS=Homo sapiens OX=9606 GN=DCD PE=1 SV=2	16.809	23	3	11	3	110	11.3	6.54	31.51	2.31633e+06	551366	987269	554932	820095	1.81057e+06	0.0146094	0.00622201	0.00442671	0.00394444	0.00325481	0.00575333
P00338	L-lactate dehydrogenase A chain OS=Homo sapiens OX=9606 GN=LDHA PE=1 SV=2	18.739	15	5	17	4	332	36.7	8.27	33.76	1.05318e+06	685248	985774	554290	3.48096e+06	3.46174e+06	0.00664254	0.00773283	0.00442001	0.00393988	0.0138153	0.0110001
Q8TDW0	Volume-regulated anion channel subunit LRRC8C OS=Homo sapiens OX=9606 GN=LRRC8C PE=1 SV=2	9.21	4	3	5	2	803	92.4	7.62	11.14	133204	179746	1.55502e+06	553953	406269	668765	0.000840134	0.00202838	0.00697239	0.00393748	0.00161241	0.00212509
P51812	Ribosomal protein S6 kinase alpha-3 OS=Homo sapiens OX=9606 GN=RPS6KA3 PE=1 SV=1	59.976	19	12	33	4	740	83.7	6.89	84.11	2.48513e+07	3.91998e+06	220619	550237	7.15135e+06	349280	0.156741	0.0442359	0.000989211	0.00391107	0.0283825	0.00110988	Oxidation [P578]
Q6NUQ4	Transmembrane protein 214 OS=Homo sapiens OX=9606 GN=TMEM214 PE=1 SV=2	57.563	22	12	29	12	689	77.1	9.14	83.34	3.81722e+06	4.9249e+06	746628	550151	6.56028e+06	1.55686e+06	0.0240757	0.0555761	0.00334773	0.00391046	0.0260366	0.00494712
Q14746	Conserved oligomeric Golgi complex subunit 2 OS=Homo sapiens OX=9606 GN=COG2 PE=1 SV=1	69.351	25	12	36	12	738	83.2	6.62	113.86	4.15224e+06	3.53376e+06	2.07255e+06	543051	8.35618e+06	1.43663e+06	0.0261887	0.0398775	0.00929289	0.00385999	0.0331642	0.00456508
Q14247	Src substrate cortactin OS=Homo sapiens OX=9606 GN=CTTN PE=1 SV=2	109.665	49	23	52	23	550	61.5	5.4	147.12	1.43728e+07	1.51317e+07	1.02996e+06	540016	4.24745e+06	1.93476e+06	0.0906511	0.170757	0.00461814	0.00383842	0.0168574	0.00614795	Phospho [S418(100)]
Q5W0V3	Protein FAM160B1 OS=Homo sapiens OX=9606 GN=FAM160B1 PE=1 SV=1	16.786	7	4	8	4	765	86.5	5.29	18.33	63811.3	8659.78	812465	537204	433040	927197	0.000402466	9.77232e-05	0.00364293	0.00381843	0.00171866	0.00294629
Q99798	Aconitate hydratase, mitochondrial OS=Homo sapiens OX=9606 GN=ACO2 PE=1 SV=2	247.158	49	36	130	36	780	85.4	7.61	434.2	5.08218e+07	3.01418e+07	1.46943e+06	525966	5.37425e+07	2.69664e+06	0.32054	0.340142	0.0065886	0.00373855	0.213295	0.00856893	Oxidation [P39]
P57737	Coronin-7 OS=Homo sapiens OX=9606 GN=CORO7 PE=1 SV=2	16.199	6	3	3	3	925	100.5	5.8	11.03	22130.8	27188	965594	521420	269742	435127	0.000139582	0.000306809	0.00432952	0.00370624	0.00107056	0.00138267
Q14155	Rho guanine nucleotide exchange factor 7 OS=Homo sapiens OX=9606 GN=ARHGEF7 PE=1 SV=2	94.099	30	18	46	18	803	90	7.09	119.28	7.55674e+06	7.25151e+06	691078	516095	9.82577e+06	2.61506e+06	0.0476613	0.0818313	0.00309865	0.00366839	0.0389967	0.0083097	Oxidation [P406]
Q9H0K6	Pseudouridylate synthase 7 homolog-like protein OS=Homo sapiens OX=9606 GN=PUS7L PE=1 SV=1	35.027	17	11	13	11	701	80.6	7.56	27.84	2.42228e+06	1.85817e+06	817125	503133	1.51243e+06	2.06069e+06	0.0152776	0.0209689	0.00366382	0.00357626	0.00600257	0.00654811
O95352	Ubiquitin-like modifier-activating enzyme ATG7 OS=Homo sapiens OX=9606 GN=ATG7 PE=1 SV=1	41.292	20	11	17	11	703	77.9	6.24	37.22	1.81553e+06	2.66676e+06	461129	490282	1.11397e+06	1.04573e+06	0.0114508	0.0300937	0.00206761	0.00348491	0.00442116	0.00332293
Q8NC60	Nitric oxide-associated protein 1 OS=Homo sapiens OX=9606 GN=NOA1 PE=1 SV=2	16.211	8	4	6	4	698	78.4	8.66	16.16	468389	356449	0	489956	1.48778e+06	39939.2	0.00295419	0.00402243	0	0.0034826	0.00590476	0.000126912
Q01844	RNA-binding protein EWS OS=Homo sapiens OX=9606 GN=EWSR1 PE=1 SV=1	72.163	16	8	44	8	656	68.4	9.33	142.31	2.41195e+07	1.34987e+07	294814	487546	2.66072e+07	490489	0.152125	0.152329	0.00132188	0.00346546	0.105599	0.0015586	Oxidation [P272; P396]
Q12996	Cleavage stimulation factor subunit 3 OS=Homo sapiens OX=9606 GN=CSTF3 PE=1 SV=1	116.045	39	25	69	25	717	82.9	8.12	187.1	1.47452e+07	1.25391e+07	1.05275e+06	484718	2.73155e+07	915399	0.093	0.1415	0.00472031	0.00344536	0.108411	0.0029088	Oxidation [P179]; Phospho [S691(100)]
P43304	Glycerol-3-phosphate dehydrogenase, mitochondrial OS=Homo sapiens OX=9606 GN=GPD2 PE=1 SV=3	155.609	50	36	83	36	727	80.8	7.69	257.38	1.75978e+07	1.65173e+07	778114	484299	5.32449e+07	1.29906e+06	0.110992	0.186393	0.0034889	0.00344239	0.21132	0.00412793
P07195	L-lactate dehydrogenase B chain OS=Homo sapiens OX=9606 GN=LDHB PE=1 SV=2	16.894	16	5	17	4	334	36.6	6.05	35.83	1167947	400685	937919	481119	2.38789e+06	2.36987e+06	0.0073664	0.00452162	0.00420543	0.00341978	0.00947713	0.00753058
Q12788	Transducin beta-like protein 3 OS=Homo sapiens OX=9606 GN=TBL3 PE=1 SV=2	10.497	5	3	4	3	808	89	6.9	11.91	119153	476570	217490	479267	24915.5	60936.4	0.000751512	0.00537796	0.00097518	0.00340662	9.88852e-05	0.000193634
Q16630	Cleavage and polyadenylation specificity factor subunit 6 OS=Homo sapiens OX=9606 GN=CPSF6 PE=1 SV=2	4.94	5	2	2	2	551	59.2	7.15	4.69	294155	328620	824565	473320	633533	1.04361e+06	0.00185527	0.00370839	0.00369718	0.00336435	0.00251438	0.00331622
Q8TE77	Protein phosphatase Slingshot homolog 3 OS=Homo sapiens OX=9606 GN=SSH3 PE=1 SV=2	28.613	17	9	13	9	659	73	5.3	30.82	2.38338e+06	1.35226e+06	725585	470873	3.64008e+06	769572	0.0150323	0.0152599	0.00325337	0.00334695	0.0144468	0.00244542
Q08AM6	Protein VAC14 homolog OS=Homo sapiens OX=9606 GN=VAC14 PE=1 SV=1	81.235	25	17	38	17	782	87.9	6.13	109.81	8.49642e+06	5.74283e+06	945546	470501	6.64228e+06	4.56016e+06	0.0535881	0.0648062	0.00423963	0.00334431	0.0263621	0.0144905
Q8IZ83	Aldehyde dehydrogenase family 16 member A1 OS=Homo sapiens OX=9606 GN=ALDH16A1 PE=1 SV=2	57.057	20	11	30	11	802	85.1	6.79	95.1	7.03811e+06	2.89592e+06	14806.3	463128	5.68733e+06	228682	0.0443903	0.0326796	6.63883e-05	0.0032919	0.022572	0.000726667
Q9UNY4	Transcription termination factor 2 OS=Homo sapiens OX=9606 GN=TTF2 PE=1 SV=2	9.381	4	4	5	4	1162	129.5	8.37	8.5	0	30381.1	649409	462832	39523.5	542049	0	0.000342843	0.00291182	0.0032898	0.000156862	0.00172243
O60568	Multifunctional procollagen lysine hydroxylase and glycosyltransferase LH3 OS=Homo sapiens OX=9606 GN=PLOD3 PE=1 SV=1	143.789	38	23	82	23	738	84.7	6.05	237.96	2.28268e+07	1.54047e+07	2.16303e+06	461779	2.44362e+07	2.34062e+06	0.143971	0.173837	0.00969857	0.00328231	0.0969828	0.00743764	Oxidation [P633]
Q9BQ70	Transcription factor 25 OS=Homo sapiens OX=9606 GN=TCF25 PE=1 SV=1	84.79	33	18	44	18	676	76.6	6.35	119.7	5.41835e+06	3.76639e+06	917818	460389	9.85743e+06	975081	0.0341742	0.0425026	0.00411531	0.00327243	0.0391224	0.00309845
O14920	Inhibitor of nuclear factor kappa-B kinase subunit beta OS=Homo sapiens OX=9606 GN=IKBKB PE=1 SV=1	16.656	9	5	7	5	756	86.5	5.78	18.34	1.25677e+06	525585	138876	454348	264851	1.32083e+06	0.00792662	0.00593108	0.000622692	0.00322949	0.00105115	0.00419711
Q5VV41	Rho guanine nucleotide exchange factor 16 OS=Homo sapiens OX=9606 GN=ARHGEF16 PE=1 SV=1	24.284	13	8	14	8	709	80.1	7.36	33.38	1.31799e+06	741375	402519	446570	2.85513e+06	1.36426e+06	0.00831271	0.00836621	0.00180481	0.00317421	0.0113315	0.00433512
Q86YV9	Hermansky-Pudlak syndrome 6 protein OS=Homo sapiens OX=9606 GN=HPS6 PE=1 SV=1	31.688	15	9	13	9	775	82.9	6.28	36.94	2.75033e+06	1.72483e+06	137499	436808	3.49897e+06	266456	0.0173467	0.0194642	0.000616519	0.00310482	0.0138868	0.000846698
Q6P3X3	Tetratricopeptide repeat protein 27 OS=Homo sapiens OX=9606 GN=TTC27 PE=1 SV=1	14.906	7	6	8	6	843	96.6	5.59	13.59	707773	179795	921734	432039	1.58939e+06	499602	0.00446402	0.00202894	0.00413286	0.00307092	0.00630799	0.00158755
P29401	Transketolase OS=Homo sapiens OX=9606 GN=TKT PE=1 SV=3	51.988	24	10	23	10	623	67.8	7.66	66.72	1.21901e+06	1.57296e+06	773831	430743	6.82966e+06	4.29574e+06	0.00768843	0.0177504	0.0034697	0.00306171	0.0271057	0.0136503
Q00341	Vigilin OS=Homo sapiens OX=9606 GN=HDLBP PE=1 SV=2	10.135	4	3	6	3	1268	141.4	6.87	16.13	423871	347141	513617	425343	542081	830318	0.00267341	0.00391739	0.00230295	0.00302333	0.00215142	0.00263845
Q9BZL6	Serine/threonine-protein kinase D2 OS=Homo sapiens OX=9606 GN=PRKD2 PE=1 SV=3	20.201	8	5	10	5	878	96.7	6.84	19.27	530615	532630	804208	424001	658873	1.17281e+06	0.00334666	0.00601058	0.0036059	0.00301379	0.00261495	0.00372675
Q9P0K7	Ankycorbin OS=Homo sapiens OX=9606 GN=RAI14 PE=1 SV=2	9.756	3	3	5	3	980	110	6.21	12.64	231820	153889	470193	423325	793934	2.39346e+06	0.00146212	0.00173659	0.00210825	0.00300899	0.00315098	0.00760554
Q92922	SWI/SNF complex subunit SMARCC1 OS=Homo sapiens OX=9606 GN=SMARCC1 PE=1 SV=3	26.895	6	6	13	3	1105	122.8	5.76	42.13	1.13504e+06	704573	909681	419948	3.85962e+06	4.04822e+06	0.00715887	0.00795091	0.00407882	0.00298498	0.0153181	0.0128638
Q9H0B6	Kinesin light chain 2 OS=Homo sapiens OX=9606 GN=KLC2 PE=1 SV=1	115.166	46	24	54	17	622	68.9	7.15	167.45	1.13946e+07	1.30968e+07	833757	417433	9.1615e+06	1.04826e+06	0.0718672	0.147794	0.00373839	0.0029671	0.0363604	0.00333099	Phospho [S582(98.7)]
P22223	Cadherin-3 OS=Homo sapiens OX=9606 GN=CDH3 PE=1 SV=2	48.379	19	11	12	11	829	91.4	4.75	42.16	154308	314705	183732	417095	388773	8.71043e+06	0.00097324	0.00355136	0.000823816	0.0029647	0.00154297	0.0276786
Q08426	Peroxisomal bifunctional enzyme OS=Homo sapiens OX=9606 GN=EHHADH PE=1 SV=3	7.54	3	2	3	2	723	79.4	9.14	8.04	297897	291157	551546	415027	970459	136243	0.00187888	0.00328563	0.00247302	0.00295	0.00385158	0.000432929
O94776	Metastasis-associated protein MTA2 OS=Homo sapiens OX=9606 GN=MTA2 PE=1 SV=1	118.608	46	30	81	27	668	75	9.66	226.67	2.12042e+07	1.61893e+07	504442	409025	2.59899e+07	1.18136e+06	0.133738	0.182691	0.00226181	0.00290734	0.103149	0.00375392
P52756	RNA-binding protein 5 OS=Homo sapiens OX=9606 GN=RBM5 PE=1 SV=2	13.693	5	3	4	3	815	92.1	6.28	12.12	35351	21645.4	858150	408257	111436	601821	0.000222964	0.000244263	0.00384777	0.00290188	0.000442269	0.00191237
Q07866	Kinesin light chain 1 OS=Homo sapiens OX=9606 GN=KLC1 PE=1 SV=2	66.348	30	16	31	9	573	65.3	6.2	80.44	5.9978e+06	5.88932e+06	832896	408076	6.30586e+06	1.26821e+06	0.0378289	0.0664593	0.00373453	0.0029006	0.0250269	0.00402991
P12956	X-ray repair cross-complementing protein 6 OS=Homo sapiens OX=9606 GN=XRCC6 PE=1 SV=2	131.023	41	23	57	22	609	69.8	6.64	179.3	2.35333e+06	1.54189e+07	1.25174e+06	403179	3.1953e+07	2.46224e+06	0.0148428	0.173999	0.00561256	0.00286579	0.126816	0.00782409
Q7Z2T5	TRMT1-like protein OS=Homo sapiens OX=9606 GN=TRMT1L PE=1 SV=2	11.647	8	3	4	3	733	81.7	7.88	8.62	194182	207243	591821	391635	263857	242095	0.00122473	0.00233868	0.0026536	0.00278374	0.0010472	0.000769288
Q32P44	Echinoderm microtubule-associated protein-like 3 OS=Homo sapiens OX=9606 GN=EML3 PE=1 SV=1	12.399	5	3	4	3	896	95.1	7.12	12.58	145418	159518	478404	388912	0	137716	0.000917172	0.00180011	0.00214506	0.00276438	0	0.00043761
P30260	Cell division cycle protein 27 homolog OS=Homo sapiens OX=9606 GN=CDC27 PE=1 SV=2	8.652	3	2	2	2	824	91.8	7.02	5.21	0	0	729289	387598	49482.3	1.13333e+06	0	0	0.00326998	0.00275504	0.000196386	0.0036013
Q5JTZ9	Alanine--tRNA ligase, mitochondrial OS=Homo sapiens OX=9606 GN=AARS2 PE=1 SV=1	10.985	4	3	5	3	985	107.3	6.27	11.19	97633	51632.1	840167	384965	175335	663657	0.000615784	0.000582654	0.00376713	0.00273633	0.000695873	0.00210886
Q14195	Dihydropyrimidinase-related protein 3 OS=Homo sapiens OX=9606 GN=DPYSL3 PE=1 SV=1	36.956	24	9	9	9	570	61.9	6.49	29.16	244629	194430	542804	380317	6.85844e+06	1020551	0.00154291	0.00219409	0.00243382	0.00270329	0.0272199	0.00324294
Q96JJ3	Engulfment and cell motility protein 2 OS=Homo sapiens OX=9606 GN=ELMO2 PE=1 SV=2	51.159	23	15	25	15	720	82.6	5.9	60.44	5.47063e+06	4.23852e+06	194624	377493	3.92272e+06	1.0504e+06	0.034504	0.0478305	0.000872653	0.00268321	0.0155686	0.00333778
Q15542	Transcription initiation factor TFIID subunit 5 OS=Homo sapiens OX=9606 GN=TAF5 PE=1 SV=3	4.309	5	2	2	2	800	86.8	5.64	3.17	58616.8	20158	495011	377337	152724	447924	0.000369704	0.000227477	0.00221953	0.00268211	0.000606133	0.00142334
Q9Y2D4	Exocyst complex component 6B OS=Homo sapiens OX=9606 GN=EXOC6B PE=1 SV=3	12.612	4	3	4	3	811	94.1	6.46	9.64	0	0	586330	376985	0	273747	0	0	0.00262898	0.0026796	0	0.000869869
A0MZ66	Shootin-1 OS=Homo sapiens OX=9606 GN=SHTN1 PE=1 SV=4	8.217	4	2	2	2	631	71.6	5.33	5.78	133502	0	600373	376501	808109	1.24403e+06	0.000842015	0	0.00269195	0.00267616	0.00320724	0.00395308
Q8N653	Leucine-zipper-like transcriptional regulator 1 OS=Homo sapiens OX=9606 GN=LZTR1 PE=1 SV=2	14.07	5	4	4	4	840	94.7	6.57	8.65	0	25654.3	599037	375934	0	567384	0	0.000289502	0.00268596	0.00267213	0	0.00180294
Q9Y223	Bifunctional UDP-N-acetylglucosamine 2-epimerase/N-acetylmannosamine kinase OS=Homo sapiens OX=9606 GN=GNE PE=1 SV=1	48.045	20	11	18	11	722	79.2	6.8	51.77	3.4933e+06	2.55748e+06	1.02904e+06	375124	2.56958e+06	1.80953e+06	0.0220327	0.0288605	0.00461402	0.00266637	0.0101982	0.00575001
Q9BW92	Threonine--tRNA ligase, mitochondrial OS=Homo sapiens OX=9606 GN=TARS2 PE=1 SV=1	91.757	37	22	38	22	718	81	7.3	99.23	8.32684e+06	7.0538e+06	630553	374966	3.28637e+06	1.24526e+06	0.0525185	0.0796001	0.00282727	0.00266525	0.013043	0.00395698
Q15022	Polycomb protein SUZ12 OS=Homo sapiens OX=9606 GN=SUZ12 PE=1 SV=3	9.5	7	4	4	4	739	83	8.81	4.74	279085	166316	420505	373624	501848	832244	0.00176023	0.00187683	0.00188546	0.00265571	0.00199175	0.00264457
P08047	Transcription factor Sp1 OS=Homo sapiens OX=9606 GN=SP1 PE=1 SV=3	8.99	8	2	3	2	785	80.6	7.34	10.77	108556	73481.3	513268	373572	310738	396553	0.000684676	0.000829216	0.00230139	0.00265534	0.00123326	0.0012601
O14777	Kinetochore protein NDC80 homolog OS=Homo sapiens OX=9606 GN=NDC80 PE=1 SV=1	12.934	8	5	7	5	642	73.9	5.6	15.16	770396	570748	451045	369831	1.39379e+06	713863	0.00485899	0.00644073	0.00202239	0.00262875	0.00553172	0.0022684
Q9BSJ8	Extended synaptotagmin-1 OS=Homo sapiens OX=9606 GN=ESYT1 PE=1 SV=1	21.89	7	6	9	6	1104	122.8	5.83	25.01	391438	427592	1.09599e+06	365414	179278	1.69489e+06	0.00246885	0.00482526	0.00491417	0.00259735	0.000711524	0.00538575
Q14240	Eukaryotic initiation factor 4A-II OS=Homo sapiens OX=9606 GN=EIF4A2 PE=1 SV=2	18.29	8	3	5	3	407	46.4	5.48	14.85	551877	360906	580012	357028	1.1405e+06	1.91842e+06	0.00348076	0.00407273	0.00260065	0.00253775	0.00452645	0.00609605
P49792	E3 SUMO-protein ligase RanBP2 OS=Homo sapiens OX=9606 GN=RANBP2 PE=1 SV=2	10.902	1	3	3	3	3224	358	6.2	7.32	419178	287567	478628	356354	145818	534444	0.00264381	0.00324512	0.00214607	0.00253296	0.000578726	0.00169827
Q13435	Splicing factor 3B subunit 2 OS=Homo sapiens OX=9606 GN=SF3B2 PE=1 SV=2	33.385	12	9	20	9	895	100.2	5.67	46.41	1.98449e+06	1.49814e+06	754471	352902	5.61301e+06	1.84503e+06	0.0125165	0.0169061	0.00338289	0.00250842	0.022277	0.00586282
Q9Y5B9	FACT complex subunit SPT16 OS=Homo sapiens OX=9606 GN=SUPT16H PE=1 SV=1	6.794	3	2	5	2	1047	119.8	5.66	14.15	457853	644804	410956	349209	545988	618015	0.00288774	0.00727643	0.00184264	0.00248217	0.00216693	0.00196383
Q99661	Kinesin-like protein KIF2C OS=Homo sapiens OX=9606 GN=KIF2C PE=1 SV=2	75.205	30	18	38	16	725	81.3	7.83	99.95	6.31612e+06	3.5145e+06	416993	346974	1.30036e+07	782473	0.0398366	0.0396601	0.00186971	0.00246628	0.051609	0.00248641
Q13144	Translation initiation factor eIF-2B subunit epsilon OS=Homo sapiens OX=9606 GN=EIF2B5 PE=1 SV=3	54.53	24	12	26	12	721	80.3	5.08	91.23	7.63829e+06	4.16133e+06	408489	345417	9.62176e+06	1.31212e+06	0.0481757	0.0469594	0.00183158	0.00245521	0.0381871	0.00416942
Q15424	Scaffold attachment factor B1 OS=Homo sapiens OX=9606 GN=SAFB PE=1 SV=4	6.341	2	2	4	2	915	102.6	5.47	11	794994	308012	395682	343469	2.59827e+06	1.2022e+06	0.00501413	0.00347583	0.00177416	0.00244137	0.0103121	0.00382017
Q13409	Cytoplasmic dynein 1 intermediate chain 2 OS=Homo sapiens OX=9606 GN=DYNC1I2 PE=1 SV=3	194.793	49	24	95	24	638	71.4	5.2	312.9	2.29909e+07	1.88966e+07	1.00477e+06	340950	1.83221e+07	1.15582e+06	0.145007	0.213243	0.00450517	0.00242346	0.0727173	0.00367277	Oxidation [P163; P168]
Q9NY33	Dipeptidyl peptidase 3 OS=Homo sapiens OX=9606 GN=DPP3 PE=1 SV=2	176.716	43	27	104	27	737	82.5	5.1	356.38	5.279e+07	4.30041e+07	1.00765e+06	339896	8.30759e+07	1.77607e+06	0.332953	0.485289	0.0045181	0.00241598	0.329714	0.00564371
P61978	Heterogeneous nuclear ribonucleoprotein K OS=Homo sapiens OX=9606 GN=HNRNPK PE=1 SV=1	8.725	12	3	6	3	463	50.9	5.54	14.54	222019	236948	286577	325363	437653	439611	0.0014003	0.0026739	0.00128495	0.00231268	0.00173697	0.00139692
Q8NEM2	SHC SH2 domain-binding protein 1 OS=Homo sapiens OX=9606 GN=SHCBP1 PE=1 SV=3	35.641	16	10	19	10	672	75.6	4.75	46.96	2.61154e+06	1.98158e+06	395829	322247	4582301	430955	0.0164714	0.0223616	0.00177481	0.00229052	0.0181863	0.00136942
Q8N392	Rho GTPase-activating protein 18 OS=Homo sapiens OX=9606 GN=ARHGAP18 PE=1 SV=3	70.088	31	19	21	19	663	74.9	6.44	60.49	1.25293e+06	1.15554e+06	390291	320953	1.67813e+07	1.15727e+06	0.0079024	0.0130399	0.00174998	0.00228133	0.0666021	0.00367738
O00471	Exocyst complex component 5 OS=Homo sapiens OX=9606 GN=EXOC5 PE=1 SV=1	87.24	31	19	41	19	708	81.8	6.71	121.28	9.36439e+06	8.45413e+06	582809	320858	8.68279e+06	1.46572e+06	0.0590624	0.0954025	0.00261319	0.00228065	0.0344605	0.00465751
Q8TAQ2	SWI/SNF complex subunit SMARCC2 OS=Homo sapiens OX=9606 GN=SMARCC2 PE=1 SV=1	17.334	3	4	8	1	1214	132.8	5.69	21.29	856396	617807	506997	312493	3.56878e+06	2.05969e+06	0.0054014	0.00697178	0.00227327	0.00222119	0.0141638	0.00654494
P46977	Dolichyl-diphosphooligosaccharide--protein glycosyltransferase subunit STT3A OS=Homo sapiens OX=9606 GN=STT3A PE=1 SV=2	6.131	3	2	2	2	705	80.5	8.07	3.72	141626	274740	253628	309150	168122	124467	0.000893254	0.00310036	0.00113722	0.00219743	0.000667247	0.000395512
Q8N9T8	Protein KRI1 homolog OS=Homo sapiens OX=9606 GN=KRI1 PE=1 SV=3	10.064	5	2	5	2	703	82.5	5.14	16.04	187076	159585	664785	308011	626961	500771	0.00117992	0.00180087	0.00298076	0.00218934	0.0024883	0.00159127
O00203	AP-3 complex subunit beta-1 OS=Homo sapiens OX=9606 GN=AP3B1 PE=1 SV=3	82.58	19	18	33	18	1094	121.2	6.04	91.32	4.47158e+06	2.76903e+06	1.16285e+06	302365	1.97026e+07	1.16229e+06	0.0282029	0.0312477	0.00521399	0.0021492	0.0781962	0.00369332
P17987	T-complex protein 1 subunit alpha OS=Homo sapiens OX=9606 GN=TCP1 PE=1 SV=1	20.062	10	5	5	5	556	60.3	6.11	14.14	182718	108935	419957	298602	1.68233e+06	1.72663e+06	0.00115243	0.0012293	0.001883	0.00212246	0.00667688	0.0054866
Q13330	Metastasis-associated protein MTA1 OS=Homo sapiens OX=9606 GN=MTA1 PE=1 SV=2	45.144	19	13	26	10	715	80.7	9.26	68.08	5.53291e+06	4.14674e+06	465452	297807	9.84329e+06	374783	0.0348968	0.0467948	0.00208699	0.0021168	0.0390663	0.00119092
Q96RP9	Elongation factor G, mitochondrial OS=Homo sapiens OX=9606 GN=GFM1 PE=1 SV=2	132.75	41	28	84	28	751	83.4	7.01	209.85	2.83843e+07	2.08893e+07	209025	297612	3.49483e+07	1.09171e+07	0.179023	0.235729	0.000937225	0.00211542	0.138704	0.0346906
P15586	N-acetylglucosamine-6-sulfatase OS=Homo sapiens OX=9606 GN=GNS PE=1 SV=3	14.666	11	5	8	5	552	62	8.31	20.96	2.45128e+06	943499	403155	295556	2.01107e+06	605680	0.0154605	0.0106471	0.00180766	0.00210081	0.00798158	0.00192463
Q9NVP1	ATP-dependent RNA helicase DDX18 OS=Homo sapiens OX=9606 GN=DDX18 PE=1 SV=2	47.975	21	12	21	12	670	75.4	9.5	64.06	5.86456e+06	4.88001e+06	322549	294788	4.14956e+06	454719	0.0369885	0.0550695	0.00144624	0.00209535	0.0164689	0.00144493
Q14160	Protein scribble homolog OS=Homo sapiens OX=9606 GN=SCRIB PE=1 SV=4	8.592	2	2	6	2	1630	174.8	5.07	22.75	297360	201373	467525	287828	193872	0	0.00187549	0.00227243	0.00209629	0.00204587	0.000769446	0
P68431	Histone H3.1 OS=Homo sapiens OX=9606 GN=H3C1 PE=1 SV=2	8.492	21	4	11	4	136	15.4	11.12	22.17	1.00583e+06	572693	695966	286569	2.11396e+06	3.12962e+06	0.00634391	0.00646268	0.00312057	0.00203693	0.00838994	0.0099448
Q6PKG0	La-related protein 1 OS=Homo sapiens OX=9606 GN=LARP1 PE=1 SV=2	4.83	2	2	2	2	1096	123.4	8.82	3.7	475869	296725	403699	283667	317130	546884	0.00300137	0.00334846	0.0018101	0.0020163	0.00125863	0.0017378
Q9Y5K6	CD2-associated protein OS=Homo sapiens OX=9606 GN=CD2AP PE=1 SV=1	54.842	25	12	26	12	639	71.4	6.4	67.83	4.92811e+06	2.51139e+06	252339	282677	3.83419e+06	130387	0.0310822	0.0283403	0.00113143	0.00200926	0.0152172	0.000414322
Q92900	Regulator of nonsense transcripts 1 OS=Homo sapiens OX=9606 GN=UPF1 PE=1 SV=2	10.121	4	3	3	3	1129	124.3	6.61	6.16	90848	0	84360.8	282453	327156	780191	0.00057299	0	0.000378256	0.00200767	0.00129842	0.00247916
Q9BZE4	Nucleolar GTP-binding protein 1 OS=Homo sapiens OX=9606 GN=GTPBP4 PE=1 SV=3	70.062	25	16	32	16	634	73.9	9.5	85.67	6.11992e+06	6.23028e+06	299281	278859	5.68258e+06	114469	0.0385992	0.070307	0.00134191	0.00198212	0.0225532	0.00036374
P05109	Protein S100-A8 OS=Homo sapiens OX=9606 GN=S100A8 PE=1 SV=1	16.011	40	4	9	4	93	10.8	7.03	17.24	540681	266754	1.77913e+06	278533	392074	707924	0.00341015	0.00301024	0.00797726	0.00197981	0.00155607	0.00224952
Q92805	Golgin subfamily A member 1 OS=Homo sapiens OX=9606 GN=GOLGA1 PE=1 SV=3	6.612	5	3	4	3	767	88.1	5.27	6.72	668486	503833	340343	277219	467442	240404	0.00421623	0.00568561	0.00152603	0.00197046	0.0018552	0.000763916
Q86UE8	Serine/threonine-protein kinase tousled-like 2 OS=Homo sapiens OX=9606 GN=TLK2 PE=1 SV=2	14	8	5	9	4	772	87.6	8.41	19.59	1.0263e+06	564782	469206	276538	1.13208e+06	754260	0.00647304	0.0063734	0.00210382	0.00196562	0.00449302	0.00239676
P04075	Fructose-bisphosphate aldolase A OS=Homo sapiens OX=9606 GN=ALDOA PE=1 SV=2	15.177	14	4	11	4	364	39.4	8.09	33.37	921657	644248	417935	276416	1.88859e+06	1.02739e+06	0.00581301	0.00727016	0.00187393	0.00196476	0.00749546	0.00326468
P18074	General transcription and DNA repair factor IIH helicase subunit XPD OS=Homo sapiens OX=9606 GN=ERCC2 PE=1 SV=1	100.906	34	22	48	21	760	86.9	7.15	116.36	8.996e+06	6.72289e+06	509699	276080	9.18891e+06	1.10627e+06	0.056739	0.0758659	0.00228538	0.00196237	0.0364692	0.00351531
Q99797	Mitochondrial intermediate peptidase OS=Homo sapiens OX=9606 GN=MIPEP PE=1 SV=2	23.867	13	6	7	6	713	80.6	7.05	20.32	255364	1.53077e+06	442010	275419	2.47472e+06	1.12986e+06	0.00161062	0.0172743	0.00198188	0.00195767	0.00982172	0.00359029
P39023	60S ribosomal protein L3 OS=Homo sapiens OX=9606 GN=RPL3 PE=1 SV=2	4.004	5	2	4	2	403	46.1	10.18	7.17	305680	144258	251462	273914	325412	651936	0.00192796	0.00162791	0.0011275	0.00194698	0.0012915	0.00207161
O75843	AP-1 complex subunit gamma-like 2 OS=Homo sapiens OX=9606 GN=AP1G2 PE=1 SV=1	4.476	2	2	2	1	785	87.1	6.55	2.16	248718	384886	306847	273797	852776	547225	0.0015687	0.00434333	0.00137584	0.00194614	0.00338452	0.00173888
P27986	Phosphatidylinositol 3-kinase regulatory subunit alpha OS=Homo sapiens OX=9606 GN=PIK3R1 PE=1 SV=2	12.934	8	5	7	3	724	83.5	6.16	13.17	1.57717e+06	592188	0	272338	926629	53559.9	0.00994742	0.00668268	0	0.00193577	0.00367763	0.000170194
Q9H2G2	STE20-like serine/threonine-protein kinase OS=Homo sapiens OX=9606 GN=SLK PE=1 SV=1	5.871	1	2	4	2	1235	142.6	5.15	6.19	1.05193e+06	912618	520481	270720	848522	779409	0.00663466	0.0102986	0.00233373	0.00192427	0.00336763	0.00247668
Q8N163	Cell cycle and apoptosis regulator protein 2 OS=Homo sapiens OX=9606 GN=CCAR2 PE=1 SV=2	77.132	24	15	43	15	923	102.8	5.22	152.03	8.90477e+06	5.63329e+06	571109	268510	2.26966e+07	1.05199e+06	0.0561635	0.0635701	0.00256073	0.00190856	0.0900789	0.00334283
Q9H6N6	Putative uncharacterized protein MYH16 OS=Homo sapiens OX=9606 GN=MYH16 PE=1 SV=2	2.373	1	2	5	2	1097	128.2	5.49	7.62	129917	59067.4	195380	265625	481047	467453	0.000819405	0.000666559	0.000876045	0.00188806	0.00190919	0.00148539
Q8IYI6	Exocyst complex component 8 OS=Homo sapiens OX=9606 GN=EXOC8 PE=1 SV=2	66.059	27	18	32	18	725	81.7	5.49	74.11	5.19412e+06	4.13326e+06	196232	264109	6.10255e+06	492142	0.03276	0.0466426	0.000879863	0.00187728	0.0242199	0.00156385
Q96MU7	YTH domain-containing protein 1 OS=Homo sapiens OX=9606 GN=YTHDC1 PE=1 SV=3	4.677	3	2	4	2	727	84.6	6.23	8.37	199422	81899.3	364694	263451	543343	562718	0.00125778	0.00092421	0.00163521	0.0018726	0.00215643	0.00178811
P15170	Eukaryotic peptide chain release factor GTP-binding subunit ERF3A OS=Homo sapiens OX=9606 GN=GSPT1 PE=1 SV=1	122.216	44	20	53	20	499	55.7	5.62	167.35	1.45944e+07	1.41518e+07	596731	262577	8.85265e+06	677400	0.0920487	0.159699	0.00267562	0.00186639	0.0351346	0.00215253
O43823	A-kinase anchor protein 8 OS=Homo sapiens OX=9606 GN=AKAP8 PE=1 SV=1	19.301	8	5	6	5	692	76.1	5.15	14.28	470197	400422	555590	259392	1.47737e+06	436508	0.0029656	0.00451865	0.00249115	0.00184375	0.00586342	0.00138706
Q9ULV4	Coronin-1C OS=Homo sapiens OX=9606 GN=CORO1C PE=1 SV=1	5.087	4	2	2	2	474	53.2	7.08	4.72	321051	279660	321479	259062	99964.3	111959	0.00202491	0.00315588	0.00144144	0.00184141	0.000396741	0.000355765
P00558	Phosphoglycerate kinase 1 OS=Homo sapiens OX=9606 GN=PGK1 PE=1 SV=3	10.017	8	2	3	2	417	44.6	8.1	6.77	497240	237448	357455	258830	561249	742424	0.00313616	0.00267954	0.00160275	0.00183976	0.0022275	0.00235915
O95202	Mitochondrial proton/calcium exchanger protein OS=Homo sapiens OX=9606 GN=LETM1 PE=1 SV=1	208.034	50	31	112	31	739	83.3	6.7	359.48	3.57576e+07	2.78576e+07	708719	258321	3.96508e+07	1.37897e+06	0.225528	0.314365	0.00317775	0.00183614	0.157367	0.00438187
P07355	Annexin A2 OS=Homo sapiens OX=9606 GN=ANXA2 PE=1 SV=2	16.685	16	5	6	5	339	38.6	7.75	13.74	453741	141403	1.40959e+06	258291	614860	1.00103e+06	0.0028618	0.00159569	0.00632031	0.00183593	0.00244027	0.0031809
Q15046	Lysine--tRNA ligase OS=Homo sapiens OX=9606 GN=KARS1 PE=1 SV=3	70.356	30	17	28	17	597	68	6.35	74.68	97293.5	4.02012e+06	489105	257517	1.18699e+07	765647	0.000613643	0.0453659	0.00219305	0.00183043	0.0471097	0.00243295
O75179	Ankyrin repeat domain-containing protein 17 OS=Homo sapiens OX=9606 GN=ANKRD17 PE=1 SV=3	11.627	1	3	5	3	2603	274.1	6.52	10.17	108777	198027	203752	257500	528696	870314	0.000686068	0.00223468	0.000913583	0.00183031	0.0020983	0.00276554
P24386	Rab proteins geranylgeranyltransferase component A 1 OS=Homo sapiens OX=9606 GN=CHM PE=1 SV=3	28.125	15	8	12	5	653	73.4	4.75	28.88	1.33037e+06	1.41681e+06	389967	257079	770620	804869	0.00839083	0.0159883	0.00174853	0.00182731	0.00305845	0.00255758
Q9UKF6	Cleavage and polyadenylation specificity factor subunit 3 OS=Homo sapiens OX=9606 GN=CPSF3 PE=1 SV=1	74.816	26	16	41	16	684	77.4	5.6	119.92	6.46342e+06	6.15656e+06	154104	255597	1.7121e+07	343089	0.0407656	0.0694751	0.000690971	0.00181678	0.0679501	0.00109021
P53396	ATP-citrate synthase OS=Homo sapiens OX=9606 GN=ACLY PE=1 SV=3	7.202	2	2	8	2	1101	120.8	7.33	11.92	359283	251525	325814	252564	819167	406685	0.00226604	0.00283839	0.00146088	0.00179522	0.00325113	0.0012923
Q96A08	Histone H2B type 1-A OS=Homo sapiens OX=9606 GN=H2BC1 PE=1 SV=3	5.412	21	3	10	3	127	14.2	10.32	5.61	823252	374718	278399	247889	1.18409e+06	1.74484e+06	0.00519236	0.00422858	0.00124828	0.00176199	0.00469943	0.00554445
O14641	Segment polarity protein dishevelled homolog DVL-2 OS=Homo sapiens OX=9606 GN=DVL2 PE=1 SV=1	7.189	4	2	2	2	736	78.9	6.02	4.98	88135.7	34671.3	480487	247729	0	392033	0.000555883	0.000391255	0.0021544	0.00176085	0	0.00124574
P05121	Plasminogen activator inhibitor 1 OS=Homo sapiens OX=9606 GN=SERPINE1 PE=1 SV=1	3.949	4	2	2	2	402	45	7.2	2.08	50416.6	24029.2	368296	245736	53957.1	0	0.000317984	0.000271163	0.00165136	0.00174669	0.000214146	0
Q14166	Tubulin--tyrosine ligase-like protein 12 OS=Homo sapiens OX=9606 GN=TTLL12 PE=1 SV=2	164.336	47	23	78	23	644	74.4	5.53	286.33	2.17126e+07	2.62716e+07	474415	244814	6.07918e+07	2.39821e+06	0.136944	0.296468	0.00212718	0.00174013	0.241272	0.00762062
Q8NB90	ATPase family protein 2 homolog OS=Homo sapiens OX=9606 GN=SPATA5 PE=1 SV=3	24.144	11	7	7	7	893	97.8	5.66	15.4	31758.1	18283.9	981755	241162	68657.2	2.86529e+06	0.000200303	0.000206329	0.00440198	0.00171417	0.000272488	0.00910485
Q6P3W7	SCY1-like protein 2 OS=Homo sapiens OX=9606 GN=SCYL2 PE=1 SV=1	8.456	3	2	4	2	929	103.6	8.22	12.87	302222	43269.9	348308	238865	635621	389410	0.00190616	0.000488289	0.00156174	0.00169785	0.00252267	0.0012374
Q96EY7	Pentatricopeptide repeat domain-containing protein 3, mitochondrial OS=Homo sapiens OX=9606 GN=PTCD3 PE=1 SV=3	97.099	28	16	46	16	689	78.5	6.42	130.66	1.2531e+07	1.19499e+07	281360	237764	2.77118e+07	780418	0.0790344	0.134851	0.00126156	0.00169002	0.109983	0.00247988
Q9H4E7	Differentially expressed in FDCP 6 homolog OS=Homo sapiens OX=9606 GN=DEF6 PE=1 SV=1	10.24	4	2	5	2	631	73.9	6.05	17.62	622659	370474	196823	237024	1.29112e+06	755877	0.00392719	0.00418069	0.000882514	0.00168476	0.00512422	0.0024019
P14314	Glucosidase 2 subunit beta OS=Homo sapiens OX=9606 GN=PRKCSH PE=1 SV=2	63.618	30	13	34	13	528	59.4	4.41	93.79	7.11268e+06	5.51464e+06	1.54779e+06	236888	1.76458e+07	1.23281e+06	0.0448606	0.0622312	0.00693997	0.00168379	0.0700332	0.00391741
Q99575	Ribonucleases P/MRP protein subunit POP1 OS=Homo sapiens OX=9606 GN=POP1 PE=1 SV=2	19.132	5	4	11	4	1024	114.6	9.22	30.94	1.3236e+06	990710	507425	235754	1.25484e+06	379127	0.00834812	0.0111799	0.00227519	0.00167573	0.00498023	0.00120473
O00410	Importin-5 OS=Homo sapiens OX=9606 GN=IPO5 PE=1 SV=4	16.885	4	4	6	4	1097	123.6	4.94	15.19	322967	308113	350499	231855	1.29489e+06	867309	0.00203699	0.00347697	0.00157156	0.00164802	0.00513921	0.00275599
Q99543	DnaJ homolog subfamily C member 2 OS=Homo sapiens OX=9606 GN=DNAJC2 PE=1 SV=4	130.38	45	24	76	24	621	72	8.7	252.99	2.0942e+07	1.53412e+07	572914	230002	1.56686e+07	1.15466e+06	0.132084	0.173121	0.00256883	0.00163485	0.0621857	0.0036691
Q6UWE0	E3 ubiquitin-protein ligase LRSAM1 OS=Homo sapiens OX=9606 GN=LRSAM1 PE=1 SV=1	9.673	5	3	3	3	723	83.5	5.94	6.9	372695	48106.6	179801	227887	3.07299e+06	387780	0.00235064	0.000542869	0.00080619	0.00161982	0.0121962	0.00123222
Q8TAF3	WD repeat-containing protein 48 OS=Homo sapiens OX=9606 GN=WDR48 PE=1 SV=1	59.259	19	11	26	11	677	76.2	7.03	73.65	4.89534e+06	4.27037e+06	228184	225190	5.85764e+06	568617	0.0308756	0.0481899	0.00102313	0.00160064	0.0232479	0.00180686
Q9H6T3	RNA polymerase II-associated protein 3 OS=Homo sapiens OX=9606 GN=RPAP3 PE=1 SV=2	94.348	35	20	42	20	665	75.7	6.84	123.03	1.10676e+07	7.27421e+06	794328	224162	9.33583e+06	2.03647e+06	0.0698049	0.0820874	0.0035616	0.00159334	0.0370523	0.00647114
Q9H270	Vacuolar protein sorting-associated protein 11 homolog OS=Homo sapiens OX=9606 GN=VPS11 PE=1 SV=1	13.656	6	4	5	4	941	107.8	7.05	13.29	104741	412392	313177	222877	301686	576628	0.000660614	0.00465373	0.00140422	0.0015842	0.00119734	0.00183231
Q9Y5Y6	Suppressor of tumorigenicity 14 protein OS=Homo sapiens OX=9606 GN=ST14 PE=1 SV=2	51.033	16	8	9	8	855	94.7	6.55	35.2	41189.5	46791.1	66606.8	218918	5.6238e+06	478336	0.000259788	0.000528025	0.000298651	0.00155606	0.0223199	0.00151998
Q8IYB8	ATP-dependent RNA helicase SUPV3L1, mitochondrial OS=Homo sapiens OX=9606 GN=SUPV3L1 PE=1 SV=1	64.319	22	14	34	14	786	87.9	7.99	93.22	6.93357e+06	5.58285e+06	524017	218310	5.00394e+06	894545	0.0437309	0.0630009	0.00234958	0.00155175	0.0198597	0.00284254
O00459	Phosphatidylinositol 3-kinase regulatory subunit beta OS=Homo sapiens OX=9606 GN=PIK3R2 PE=1 SV=2	8.185	4	3	3	1	728	81.5	6.43	5.84	1.11315e+06	260107	0	218108	860442	153400	0.00702077	0.00293523	0	0.00155031	0.00341494	0.00048745
Q96FV9	THO complex subunit 1 OS=Homo sapiens OX=9606 GN=THOC1 PE=1 SV=1	68.394	35	18	38	18	657	75.6	4.98	99.11	6.80265e+06	5.85405e+06	616828	213955	8.03224e+06	1.30466e+06	0.0429052	0.0660613	0.00276573	0.00152079	0.0318786	0.00414572
O95905	Protein ecdysoneless homolog OS=Homo sapiens OX=9606 GN=ECD PE=1 SV=1	27.441	10	6	11	6	644	72.7	4.87	29.05	1.93243e+06	1.70862e+06	222126	211847	4.84759e+06	655151	0.0121881	0.0192813	0.000995966	0.0015058	0.0192392	0.00208183
Q9UBT2	SUMO-activating enzyme subunit 2 OS=Homo sapiens OX=9606 GN=UBA2 PE=1 SV=2	92.244	33	17	41	17	640	71.2	5.29	124.2	8.73501e+06	5.20993e+06	82380.8	209902	2.53541e+07	1.13499e+06	0.0550929	0.0587926	0.000369378	0.00149198	0.100626	0.00360658
Q86YZ3	Hornerin OS=Homo sapiens OX=9606 GN=HRNR PE=1 SV=2	116.881	13	10	29	10	2850	282.2	10.04	108.47	489826	378825	1.27945e+07	204984	143474	629484	0.00308939	0.00427493	0.057368	0.00145702	0.000569422	0.00200027
Q96PK6	RNA-binding protein 14 OS=Homo sapiens OX=9606 GN=RBM14 PE=1 SV=2	64.193	30	16	24	16	669	69.4	9.67	66.7	1.47928e+06	5.64614e+06	365637	204489	6.30453e+06	277213	0.00932999	0.0637151	0.00163944	0.0014535	0.0250216	0.000880881
Q9C0I1	Myotubularin-related protein 12 OS=Homo sapiens OX=9606 GN=MTMR12 PE=1 SV=2	17.399	10	5	6	5	747	86.1	6.62	15.67	893784	81966.5	70444.8	203795	462806	27212.9	0.00563721	0.000924969	0.00031586	0.00144857	0.00183679	8.64726e-05
Q8TB52	F-box only protein 30 OS=Homo sapiens OX=9606 GN=FBXO30 PE=1 SV=3	31.178	16	8	13	8	745	82.3	5.4	41.54	2.93949e+06	1.63231e+06	273802	199080	1.17584e+06	173057	0.0185397	0.0184202	0.00122767	0.00141506	0.0046667	0.00054991
P26640	Valine--tRNA ligase OS=Homo sapiens OX=9606 GN=VARS1 PE=1 SV=4	9.087	3	3	3	3	1264	140.4	7.59	7.49	354298	228692	279215	198574	778711	443956	0.0022346	0.00258073	0.00125194	0.00141146	0.00309057	0.00141073
Q9ULW0	Targeting protein for Xklp2 OS=Homo sapiens OX=9606 GN=TPX2 PE=1 SV=2	8.858	5	3	5	3	747	85.6	9.23	10.11	330518	154646	559307	195928	597134	753001	0.00208462	0.00174514	0.00250782	0.00139265	0.00236992	0.00239276
O75083	WD repeat-containing protein 1 OS=Homo sapiens OX=9606 GN=WDR1 PE=1 SV=4	9.068	5	2	3	2	606	66.2	6.65	10.05	476251	403073	185683	195495	829182	780897	0.00300378	0.00454857	0.000832562	0.00138958	0.00329088	0.0024814
Q8NBJ5	Procollagen galactosyltransferase 1 OS=Homo sapiens OX=9606 GN=COLGALT1 PE=1 SV=1	63.86	32	17	36	17	622	71.6	7.31	93.98	3.92263e+06	6.55677e+06	389684	194587	1.81182e+07	117745	0.0247405	0.0739913	0.00174726	0.00138312	0.0719079	0.000374149
Q86UT6	NLR family member X1 OS=Homo sapiens OX=9606 GN=NLRX1 PE=1 SV=1	6.854	2	2	2	2	975	107.5	7.37	4.34	186810	0	325359	193020	485877	232303	0.00117824	0	0.00145884	0.00137198	0.00192836	0.000738175
O15031	Plexin-B2 OS=Homo sapiens OX=9606 GN=PLXNB2 PE=1 SV=3	22.655	4	6	10	6	1838	205	6.24	22.72	1.03177e+06	550700	128785	191824	1.94031e+06	673081	0.00650753	0.0062145	0.000577447	0.00136348	0.00770074	0.0021388
P53814	Smoothelin OS=Homo sapiens OX=9606 GN=SMTN PE=1 SV=7	5.299	2	2	2	2	917	99	9.07	3.96	312608	222733	182893	188516	58915.2	0	0.00197166	0.00251349	0.000820056	0.00133997	0.000233824	0
Q86TB9	Protein PAT1 homolog 1 OS=Homo sapiens OX=9606 GN=PATL1 PE=1 SV=2	6.518	3	2	2	2	770	86.8	6.67	4.45	45117.9	27541.7	323404	187808	0	324934	0.000284565	0.0003108	0.00145007	0.00133494	0	0.00103252
Q5D862	Filaggrin-2 OS=Homo sapiens OX=9606 GN=FLG2 PE=1 SV=1	6.526	1	2	4	2	2391	247.9	8.31	10.78	595908	223080	886653	185350	275338	306891	0.00375847	0.00251739	0.00397557	0.00131746	0.00109277	0.000975187
Q7Z7L7	Protein zer-1 homolog OS=Homo sapiens OX=9606 GN=ZER1 PE=1 SV=1	8.314	5	4	5	4	766	88.1	5.62	7.75	1.10701e+06	603081	186011	184803	566847	474525	0.00698207	0.0068056	0.000834034	0.00131357	0.00224972	0.00150787
P21127	Cyclin-dependent kinase 11B OS=Homo sapiens OX=9606 GN=CDK11B PE=1 SV=4	10.726	5	4	4	4	795	92.6	5.54	10.3	53220.9	24066	667005	183979	302972	2.00073e+06	0.000335671	0.000271579	0.00299071	0.00130772	0.00120244	0.00635758
Q9ULX6	A-kinase anchor protein 8-like OS=Homo sapiens OX=9606 GN=AKAP8L PE=1 SV=4	31.427	12	7	13	7	646	71.6	5.05	30.82	1.22584e+06	556876	34624.5	183655	4.79469e+06	224875	0.00773151	0.00628418	0.000155249	0.00130542	0.0190293	0.000714571
Q9Y520	Protein PRRC2C OS=Homo sapiens OX=9606 GN=PRRC2C PE=1 SV=4	6.473	2	2	3	2	2896	316.7	9.13	11.04	98716.8	250129	60677.6	183091	1.59422e+06	101730	0.00062262	0.00282263	0.000272066	0.00130141	0.00632716	0.000323261	Oxidation [P2081; P2083]
Q06481	Amyloid-like protein 2 OS=Homo sapiens OX=9606 GN=APLP2 PE=1 SV=2	4.77	2	2	3	1	763	86.9	4.79	4.11	35252.2	38166.7	330540	182386	130169	283337	0.000222341	0.0004307	0.00148207	0.00129639	0.000516619	0.000900341
P05089	Arginase-1 OS=Homo sapiens OX=9606 GN=ARG1 PE=1 SV=2	13.049	13	4	4	4	322	34.7	7.21	10.27	739274	520904	1.05034e+06	181175	846109	480399	0.0046627	0.00587826	0.00470951	0.00128778	0.00335806	0.00152653
Q9H1I8	Activating signal cointegrator 1 complex subunit 2 OS=Homo sapiens OX=9606 GN=ASCC2 PE=1 SV=3	5.17	2	2	2	2	757	86.3	5.16	3.98	0	0	346889	179890	51905.8	281067	0	0	0.00155538	0.00127865	0.000206005	0.000893129
Q8NBF2	NHL repeat-containing protein 2 OS=Homo sapiens OX=9606 GN=NHLRC2 PE=1 SV=1	69.351	24	16	42	16	726	79.4	5.55	106.83	8872554	7.92404e+06	1.30658e+06	178120	1.16229e+07	549548	0.0559604	0.0894206	0.00585845	0.00126607	0.0461291	0.00174626
Q13813	Spectrin alpha chain, non-erythrocytic 1 OS=Homo sapiens OX=9606 GN=SPTAN1 PE=1 SV=3	6.382	1	2	3	2	2472	284.4	5.35	5.8	223870	293530	312923	175708	157041	397953	0.00141198	0.0033124	0.00140308	0.00124893	0.000623269	0.00126455
P02788	Lactotransferrin OS=Homo sapiens OX=9606 GN=LTF PE=1 SV=6	7.12	3	2	6	2	710	78.1	8.12	15.25	10970833	10134636	315843	175077	2.09857e+07	451481	0.0691945	0.114367	0.00141617	0.00124444	0.0832884	0.00143464
O95453	Poly(A)-specific ribonuclease PARN OS=Homo sapiens OX=9606 GN=PARN PE=1 SV=1	51.665	23	13	28	13	639	73.4	6.2	64.08	3.58171e+06	3.75352e+06	349362	173525	9.6769e+06	402622	0.0225903	0.0423575	0.00156647	0.00123341	0.0384059	0.00127939
Q13459	Unconventional myosin-IXb OS=Homo sapiens OX=9606 GN=MYO9B PE=1 SV=3	7.887	1	2	3	2	2157	243.2	8.75	8.83	133838	111539	376606	166362	339258	327434	0.000844132	0.00125868	0.00168862	0.00118249	0.00134646	0.00104046
Q8IXB1	DnaJ homolog subfamily C member 10 OS=Homo sapiens OX=9606 GN=DNAJC10 PE=1 SV=2	16.617	6	5	9	5	793	91	7.18	22.5	1.26104e+06	639929	15153.9	159567	1.83467e+06	245386	0.00795357	0.00722142	6.7947e-05	0.0011342	0.00728147	0.000779748
P21980	Protein-glutamine gamma-glutamyltransferase 2 OS=Homo sapiens OX=9606 GN=TGM2 PE=1 SV=2	32.514	17	9	9	9	687	77.3	5.22	27.94	23554.9	79614.3	85784.2	159335	7.21169e+06	86772.5	0.000148564	0.000898425	0.000384639	0.00113255	0.0286219	0.000275731
O14672	Disintegrin and metalloproteinase domain-containing protein 10 OS=Homo sapiens OX=9606 GN=ADAM10 PE=1 SV=1	9.466	5	3	4	3	748	84.1	7.77	9.05	509321	420956	111295	156887	427559	675954	0.00321236	0.00475037	0.000499024	0.00111515	0.00169691	0.00214793
Q9H089	Large subunit GTPase 1 homolog OS=Homo sapiens OX=9606 GN=LSG1 PE=1 SV=2	81.136	31	21	53	21	658	75.2	6.38	125.42	1.07601e+07	5.34389e+06	308256	156033	1.13705e+07	859332	0.0678651	0.0603043	0.00138216	0.00110908	0.0451274	0.00273064
Q08188	Protein-glutamine gamma-glutamyltransferase E OS=Homo sapiens OX=9606 GN=TGM3 PE=1 SV=4	20.827	11	5	5	5	693	76.6	5.86	15.14	306461	203109	1.41377e+06	152674	321500	301743	0.00193289	0.00229203	0.00633907	0.00108521	0.00127598	0.000958827
Q96EK5	KIF-binding protein OS=Homo sapiens OX=9606 GN=KIFBP PE=1 SV=1	95.916	38	17	50	17	621	71.8	5.49	146.08	7.21952e+06	6.69962e+06	338957	152636	1.74244e+07	1.1479e+06	0.0455345	0.0756033	0.00151981	0.00108493	0.0691543	0.00364759
P06576	ATP synthase subunit beta, mitochondrial OS=Homo sapiens OX=9606 GN=ATP5F1B PE=1 SV=3	15.175	9	3	4	3	529	56.5	5.4	13.63	135630	116454	250715	151485	171181	927904	0.000855433	0.00131415	0.00112416	0.00107676	0.000679389	0.00294854
Q6P2H3	Centrosomal protein of 85 kDa OS=Homo sapiens OX=9606 GN=CEP85 PE=1 SV=1	6.391	3	2	2	2	762	85.6	6	5.68	1.212e+06	30229.5	284742	149345	0	338442	0.00764425	0.000341132	0.00127672	0.00106154	0	0.00107544
P11171	Protein 4.1 OS=Homo sapiens OX=9606 GN=EPB41 PE=1 SV=4	16.323	6	4	5	3	864	97	5.58	11.02	704592	835426	506947	145853	476651	646497	0.00444396	0.00942755	0.00227305	0.00103672	0.00189174	0.00205433
P26374	Rab proteins geranylgeranyltransferase component A 2 OS=Homo sapiens OX=9606 GN=CHML PE=1 SV=2	13.237	6	4	4	1	656	74	4.93	7.66	1.03063e+06	840430	272428	143855	687583	525700	0.00650032	0.00948402	0.00122151	0.00102252	0.00272889	0.00167048
O75330	Hyaluronan mediated motility receptor OS=Homo sapiens OX=9606 GN=HMMR PE=1 SV=2	11.887	5	3	3	3	724	84	5.83	9.43	0	3657.08	99240.2	142800	727293	661221	0	4.12692e-05	0.000444973	0.00101502	0.0028865	0.00210112
P49368	T-complex protein 1 subunit gamma OS=Homo sapiens OX=9606 GN=CCT3 PE=1 SV=4	9.51	9	3	6	3	545	60.5	6.49	10.05	271387	219038	218393	140207	794075	664807	0.00171167	0.00247178	0.000979231	0.000996588	0.00315154	0.00211251
Q01469	Fatty acid-binding protein 5 OS=Homo sapiens OX=9606 GN=FABP5 PE=1 SV=3	28.725	48	7	7	7	135	15.2	7.01	22.66	263820	105398	7.43712e+06	139320	249467	253289	0.00166395	0.00118939	0.0333465	0.000990282	0.00099009	0.000804861
Q9UID3	Vacuolar protein sorting-associated protein 51 homolog OS=Homo sapiens OX=9606 GN=VPS51 PE=1 SV=2	11.742	5	3	5	3	782	86	6.47	9.29	534726	281477	127985	138778	951448	226176	0.00337259	0.00317639	0.000573857	0.000986433	0.00377613	0.000718703
Q53GS7	Nucleoporin GLE1 OS=Homo sapiens OX=9606 GN=GLE1 PE=1 SV=2	14.733	7	4	5	4	698	79.8	7.43	14.35	998717	746906	171954	137911	1.07024e+06	92563.8	0.00629904	0.00842863	0.000771008	0.00098027	0.00424759	0.000294134
Q53R41	FAST kinase domain-containing protein 1, mitochondrial OS=Homo sapiens OX=9606 GN=FASTKD1 PE=1 SV=1	7.934	3	2	3	2	847	97.3	7.74	7.66	476689	204934	0	136632	232740	86842.8	0.00300654	0.00231262	0	0.000971177	0.000923704	0.000275955
Q8N5C6	S1 RNA-binding domain-containing protein 1 OS=Homo sapiens OX=9606 GN=SRBD1 PE=1 SV=2	5.005	4	2	2	2	995	111.7	8.72	2.9	0	0	281965	135852	0	1.00547e+06	0	0	0.00126427	0.000965631	0	0.003195
Q5BKZ1	DBIRD complex subunit ZNF326 OS=Homo sapiens OX=9606 GN=ZNF326 PE=1 SV=2	34.211	21	10	20	10	582	65.6	5.15	48.58	2.08864e+06	2.74695e+06	3.64942e+06	132300	4.47492e+06	391856	0.0131733	0.0309985	0.0163633	0.000940388	0.0177602	0.00124518
Q08170	Serine/arginine-rich splicing factor 4 OS=Homo sapiens OX=9606 GN=SRSF4 PE=1 SV=2	6.984	5	3	7	3	494	56.6	11.52	13.06	1.53547e+06	692835	130955	131149	1.28324e+06	0	0.00968441	0.00781844	0.000587175	0.000932205	0.00509294	0
Q8IWW6	Rho GTPase-activating protein 12 OS=Homo sapiens OX=9606 GN=ARHGAP12 PE=1 SV=1	13.551	7	4	4	4	846	96.2	7.61	11.1	62018.1	43037	186588	126467	493143	1.15947e+06	0.000391156	0.000485661	0.000836621	0.000898927	0.0019572	0.00368436
Q96S55	ATPase WRNIP1 OS=Homo sapiens OX=9606 GN=WRNIP1 PE=1 SV=2	21.393	10	6	11	6	665	72.1	6.1	27.01	3.84882e+06	2.75991e+06	311264	126413	7.57004e+06	1.36177e+06	0.024275	0.0311448	0.00139564	0.000898538	0.0300441	0.00432719
Q9BQL6	Fermitin family homolog 1 OS=Homo sapiens OX=9606 GN=FERMT1 PE=1 SV=1	7.423	3	2	2	2	677	77.4	6.28	4.74	125130	471364	268105	123231	102124	187227	0.00078921	0.00531921	0.00120213	0.00087592	0.000405312	0.00059494
Q96T51	RUN and FYVE domain-containing protein 1 OS=Homo sapiens OX=9606 GN=RUFY1 PE=1 SV=2	8.808	4	2	3	2	708	79.8	5.74	8.42	310538	224891	170380	119108	860697	408492	0.0019586	0.00253783	0.000763947	0.000846616	0.00341595	0.00129804
P83436	Conserved oligomeric Golgi complex subunit 7 OS=Homo sapiens OX=9606 GN=COG7 PE=1 SV=1	58.672	26	15	24	15	770	86.3	5.47	50.5	3.99195e+06	2.934e+06	138613	116748	3.81928e+06	228565	0.0251778	0.0331093	0.000621513	0.000829844	0.015158	0.000726295
Q86UA1	Pre-mRNA-processing factor 39 OS=Homo sapiens OX=9606 GN=PRPF39 PE=1 SV=3	41.859	17	9	15	9	669	78.4	5.4	35.42	3.33481e+06	1.57794e+06	205323	116281	5.43343e+06	467258	0.0210331	0.0178067	0.000920628	0.00082652	0.0215643	0.00148478
O95140	Mitofusin-2 OS=Homo sapiens OX=9606 GN=MFN2 PE=1 SV=3	32.541	15	9	11	9	757	86.3	6.98	30.52	1.21973e+06	864836	132368	113490	3.29437e+06	0	0.00769299	0.00975944	0.000593509	0.000806687	0.0130748	0
P40222	Alpha-taxilin OS=Homo sapiens OX=9606 GN=TXLNA PE=1 SV=3	40.48	33	12	21	12	546	61.9	6.52	54.54	3.09821e+06	3.03863e+06	428772	112615	555206	1.0311e+06	0.0195408	0.0342901	0.00192253	0.000800466	0.00220351	0.00327644
Q9Y6W3	Calpain-7 OS=Homo sapiens OX=9606 GN=CAPN7 PE=1 SV=1	7.261	2	2	3	2	813	92.6	7.65	7.58	636703	533374	59493.5	109612	343313	174946	0.00401577	0.00601898	0.000266757	0.00077912	0.00136255	0.000555915
P69905	Hemoglobin subunit alpha OS=Homo sapiens OX=9606 GN=HBA1 PE=1 SV=2	9.777	22	3	5	3	142	15.2	8.68	10.15	363718	384788	206226	106658	1.2916e+06	1.3542e+06	0.00229402	0.00434223	0.000924676	0.000758119	0.00512613	0.00430315
Q8WUA4	General transcription factor 3C polypeptide 2 OS=Homo sapiens OX=9606 GN=GTF3C2 PE=1 SV=2	5.231	2	2	2	2	911	100.6	7.31	3.98	205766	131006	233386	105734	566684	565439	0.00129779	0.00147837	0.00104645	0.000751556	0.00224907	0.00179676
P46013	Proliferation marker protein Ki-67 OS=Homo sapiens OX=9606 GN=MKI67 PE=1 SV=2	7.252	2	3	6	3	3256	358.5	9.45	11.52	296311	221680	294987	105188	882208	715987	0.00186887	0.0025016	0.00132266	0.000747675	0.00350133	0.00227514
O14936	Peripheral plasma membrane protein CASK OS=Homo sapiens OX=9606 GN=CASK PE=1 SV=3	19.734	7	5	7	5	926	105.1	6.43	14.75	65363.9	43734.6	244526	103845	723924	1.83338e+06	0.000412259	0.000493532	0.0010964	0.000738125	0.00287313	0.0058258
Q8IWA4	Mitofusin-1 OS=Homo sapiens OX=9606 GN=MFN1 PE=1 SV=3	17.16	8	5	8	5	741	84.1	6.33	19.92	985065	663715	84375.8	103391	259544	72838.8	0.00621293	0.00748984	0.000378324	0.000734902	0.00103008	0.000231455
Q04446	1,4-alpha-glucan-branching enzyme OS=Homo sapiens OX=9606 GN=GBE1 PE=1 SV=3	48.861	20	12	17	12	702	80.4	6.32	40.94	654349	3.6936e+06	158478	101021	3.05514e+06	1.31813e+06	0.00412706	0.0416812	0.000710584	0.000718058	0.0121253	0.00418854
Q709F0	Acyl-CoA dehydrogenase family member 11 OS=Homo sapiens OX=9606 GN=ACAD11 PE=1 SV=3	25.457	13	8	12	8	780	87.2	8.02	30.61	2.86712e+06	1.59619e+06	290806	100078	2.33021e+06	477824	0.0180833	0.0180125	0.00130391	0.000711349	0.0092482	0.00151835
A0FGR8	Extended synaptotagmin-2 OS=Homo sapiens OX=9606 GN=ESYT2 PE=1 SV=1	6.364	5	3	3	3	921	102.3	9.26	4.98	153870	81874.3	0	99987.6	291180	470762	0.000970479	0.000923929	0	0.00071071	0.00115564	0.00149591
P50747	Biotin--protein ligase OS=Homo sapiens OX=9606 GN=HLCS PE=1 SV=1	20.449	8	5	9	5	726	80.7	5.62	23.84	1.13382e+06	1.27451e+06	77166.1	98533.6	1.02182e+06	140926	0.00715118	0.0143824	0.000345997	0.000700375	0.00405542	0.00044781
Q9UBB6	Neurochondrin OS=Homo sapiens OX=9606 GN=NCDN PE=1 SV=1	21.22	9	6	8	6	729	78.8	5.48	18.37	750120	1.36116e+06	192570	97757	1.51668e+06	209102	0.0047311	0.0153604	0.000863445	0.000694854	0.00601943	0.000664451
P48960	Adhesion G protein-coupled receptor E5 OS=Homo sapiens OX=9606 GN=ADGRE5 PE=1 SV=4	12.929	8	4	5	4	835	91.8	6.87	12.44	1.39062e+06	1.06842e+06	37175.3	97599.7	1.12495e+06	162359	0.0087708	0.0120568	0.000166686	0.000693736	0.00446471	0.000515918
P46199	Translation initiation factor IF-2, mitochondrial OS=Homo sapiens OX=9606 GN=MTIF2 PE=1 SV=2	29.405	10	6	16	6	727	81.3	7.15	43.36	2.43663e+06	1.67313e+06	1.23586e+06	96921.8	5.07627e+06	336705	0.0153681	0.0188808	0.00554133	0.000688918	0.0201468	0.00106993
P50895	Basal cell adhesion molecule OS=Homo sapiens OX=9606 GN=BCAM PE=1 SV=2	9.776	7	3	4	3	628	67.4	5.81	9.91	726386	671803	140149	95833.6	716225	353950	0.00458141	0.0075811	0.000628399	0.000681183	0.00284257	0.00112472
Q08380	Galectin-3-binding protein OS=Homo sapiens OX=9606 GN=LGALS3BP PE=1 SV=1	89.851	31	16	27	16	585	65.3	5.27	86.68	74747.9	114352	95497.1	95675.2	2.2132e+07	6.57996e+06	0.000471445	0.00129043	0.000428189	0.000680057	0.0878382	0.0209087
Q9BW19	Kinesin-like protein KIFC1 OS=Homo sapiens OX=9606 GN=KIFC1 PE=1 SV=2	17.167	14	6	7	6	673	73.7	8.98	13.82	735313	527890	80642.2	94760.8	788126	0	0.00463771	0.00595709	0.000361583	0.000673558	0.00312793	0
Q8WX93	Palladin OS=Homo sapiens OX=9606 GN=PALLD PE=1 SV=3	53.378	14	15	17	15	1383	150.5	7.09	49.35	963334	697576	33829.9	93323.6	9.87318e+06	455731	0.00607587	0.00787194	0.000151686	0.000663342	0.0391849	0.00144815
Q9NVM9	Integrator complex subunit 13 OS=Homo sapiens OX=9606 GN=INTS13 PE=1 SV=2	36.974	17	10	17	10	706	80.2	6.7	43.44	3.32763e+06	1.92818e+06	269324	91967.8	4.35226e+06	1.44402e+06	0.0209878	0.021759	0.00120759	0.000653705	0.0172734	0.00458857
P22102	Trifunctional purine biosynthetic protein adenosine-3 OS=Homo sapiens OX=9606 GN=GART PE=1 SV=1	4.673	2	2	2	2	1010	107.7	6.7	5.24	253279	162813	126020	91019.6	799456	908157	0.00159747	0.00183729	0.00056505	0.000646965	0.0031729	0.00288579
P19823	Inter-alpha-trypsin inhibitor heavy chain H2 OS=Homo sapiens OX=9606 GN=ITIH2 PE=1 SV=2	11.997	3	3	6	3	946	106.4	6.86	14.27	1.00739e+06	717821	216398	90616.1	1.96491e+06	40231.4	0.00635374	0.00810041	0.000970282	0.000644097	0.00779837	0.000127841
Q9NY61	Protein AATF OS=Homo sapiens OX=9606 GN=AATF PE=1 SV=1	12.149	10	3	4	3	560	63.1	4.94	12.16	677973	777301	0	90592.4	586429	0	0.00427606	0.00877163	0	0.000643929	0.00232743	0
Q13838	Spliceosome RNA helicase DDX39B OS=Homo sapiens OX=9606 GN=DDX39B PE=1 SV=1	5.586	5	2	2	2	428	49	5.67	4.12	286172	221861	271238	89880.5	878655	761979	0.00180493	0.00250364	0.00121617	0.000638868	0.00348723	0.00242129
P25098	Beta-adrenergic receptor kinase 1 OS=Homo sapiens OX=9606 GN=GRK2 PE=1 SV=2	65.039	27	16	35	16	689	79.5	7.28	88.77	4.12273e+06	3.86718e+06	873934	89712.7	8.31783e+06	799373	0.0260026	0.0436401	0.00391854	0.000637676	0.033012	0.00254011
Q14108	Lysosome membrane protein 2 OS=Homo sapiens OX=9606 GN=SCARB2 PE=1 SV=2	42.866	23	9	26	9	478	54.3	5.14	54.75	6.15369e+06	4.81367e+06	239040	88297.7	6.30914e+06	208636	0.0388121	0.054321	0.00107181	0.000627618	0.0250399	0.000662968	Oxidation [P358]
Q02218	2-oxoglutarate dehydrogenase, mitochondrial OS=Homo sapiens OX=9606 GN=OGDH PE=1 SV=3	10.389	4	3	3	3	1023	115.9	6.86	7.98	84673	61370.4	161666	88171.4	33410642	1.1976e+06	0.000534043	0.000692548	0.000724878	0.000626721	0.132601	0.00380553
Q5T749	Keratinocyte proline-rich protein OS=Homo sapiens OX=9606 GN=KPRP PE=1 SV=1	5.544	3	2	3	2	579	64.1	8.27	8.12	544584	236240	1.70463e+06	87611.5	177819	232787	0.00343476	0.0026659	0.0076432	0.00062274	0.00070573	0.000739711
Q14764	Major vault protein OS=Homo sapiens OX=9606 GN=MVP PE=1 SV=4	33.712	13	9	10	9	893	99.3	5.48	27.64	13790.8	88526.4	370409	87065.9	911816	4.3072e+06	8.69804e-05	0.000998995	0.00166084	0.000618863	0.00361884	0.0136867
Q6PD62	RNA polymerase-associated protein CTR9 homolog OS=Homo sapiens OX=9606 GN=CTR9 PE=1 SV=1	16.272	4	3	4	3	1173	133.4	6.77	11.86	94490.3	46050.1	47036.8	85283.7	87416.6	1.29245e+06	0.000595963	0.000519662	0.000210903	0.000606194	0.000346941	0.00410694
P48147	Prolyl endopeptidase OS=Homo sapiens OX=9606 GN=PREP PE=1 SV=2	143.051	48	28	66	28	710	80.6	5.86	195.51	7.55077e+06	1.21368e+07	7.94732e+06	82656.8	3.99009e+07	2.06393e+06	0.0476237	0.136961	0.0356341	0.000587523	0.158359	0.0065584	Oxidation [P631]
Q05655	Protein kinase C delta type OS=Homo sapiens OX=9606 GN=PRKCD PE=1 SV=2	52.882	18	12	25	12	676	77.5	7.75	64.14	4.51845e+06	3.86218e+06	132560	82443.1	5.71924e+06	940850	0.0284984	0.0435836	0.000594372	0.000586004	0.0226987	0.00298968
Q13769	THO complex subunit 5 homolog OS=Homo sapiens OX=9606 GN=THOC5 PE=1 SV=2	20.693	13	8	9	8	683	78.5	6.87	15.17	2.6751e+06	1.75426e+06	560899	81349.5	5.19249e+06	228681	0.0168722	0.0197963	0.00251496	0.000578231	0.0206081	0.000726664
Q9NVC6	Mediator of RNA polymerase II transcription subunit 17 OS=Homo sapiens OX=9606 GN=MED17 PE=1 SV=2	53.68	29	14	27	14	651	72.8	7.44	77.02	4.0164e+06	2.6301e+06	100806	79118.4	6.44689e+06	1.286e+06	0.0253319	0.0296799	0.000451995	0.000562372	0.0255866	0.00408645
Q9BXB4	Oxysterol-binding protein-related protein 11 OS=Homo sapiens OX=9606 GN=OSBPL11 PE=1 SV=2	16.222	8	4	7	4	747	83.6	7.06	17.99	1.13569e+06	1.09644e+06	183611	78275	1.63817e+06	58007	0.00716295	0.012373	0.000823274	0.000556377	0.0065016	0.000184325
P36578	60S ribosomal protein L4 OS=Homo sapiens OX=9606 GN=RPL4 PE=1 SV=5	8.912	7	3	4	3	427	47.7	11.06	5.45	227006	276786	149192	78048.7	603889	337461	0.00143176	0.00312346	0.000668946	0.000554769	0.00239673	0.00107233
O95235	Kinesin-like protein KIF20A OS=Homo sapiens OX=9606 GN=KIF20A PE=1 SV=1	20.442	6	4	4	4	890	100.2	6.92	14.43	196812	171250	108976	77190.3	463334	1.91026e+06	0.00124132	0.0019325	0.000488626	0.000548667	0.00183889	0.0060701
O75150	E3 ubiquitin-protein ligase BRE1B OS=Homo sapiens OX=9606 GN=RNF40 PE=1 SV=5	56.213	15	12	31	12	1001	113.6	6.29	95.91	3.69457e+06	2.4971e+06	530749	75718.1	7.88406e+06	892797	0.0233022	0.0281791	0.00237977	0.000538202	0.0312904	0.00283698
P62805	Histone H4 OS=Homo sapiens OX=9606 GN=H4C1 PE=1 SV=2	9.554	29	3	7	3	103	11.4	11.36	15.4	919690	629927	191829	75532.3	1.28694e+06	479261	0.00580061	0.00710855	0.000860124	0.000536882	0.00510762	0.00152292
P28290	Protein ITPRID2 OS=Homo sapiens OX=9606 GN=ITPRID2 PE=1 SV=3	44.468	10	10	13	10	1259	138.3	5.19	40.08	1.56732e+06	1.69667e+06	166155	72955.9	1.72811e+07	4.89673e+06	0.00988528	0.0191465	0.000745007	0.000518569	0.0685855	0.01556
Q9NXH9	tRNA (guanine(26)-N(2))-dimethyltransferase OS=Homo sapiens OX=9606 GN=TRMT1 PE=1 SV=1	28.109	13	8	8	8	659	72.2	7.64	18.31	451462	1.30263e+06	141995	72338.5	1.64208e+06	414361	0.00284743	0.0146999	0.000636675	0.00051418	0.00651713	0.00131669
P49959	Double-strand break repair protein MRE11 OS=Homo sapiens OX=9606 GN=MRE11 PE=1 SV=3	10.175	5	3	4	3	708	80.5	5.9	9.79	967976	486092	0	71885	555391	109353	0.00610515	0.00548541	0	0.000510957	0.00220425	0.000347485
Q9UJC3	Protein Hook homolog 1 OS=Homo sapiens OX=9606 GN=HOOK1 PE=1 SV=2	49.58	18	11	12	11	728	84.6	5.15	34.5	466405	164894	199154	71549.8	544306	5.34021e+06	0.00294168	0.00186078	0.000892966	0.000508575	0.00216026	0.0169692
Q15025	TNFAIP3-interacting protein 1 OS=Homo sapiens OX=9606 GN=TNIP1 PE=1 SV=2	11.38	6	3	3	3	636	71.8	6.62	7.72	598378	480737	69101.6	70777.7	115775	104967	0.00377405	0.00542498	0.000309837	0.000503086	0.000459491	0.000333547
O43299	AP-5 complex subunit zeta-1 OS=Homo sapiens OX=9606 GN=AP5Z1 PE=1 SV=2	10.621	5	4	7	4	807	88.5	7.01	10.43	517446	441260	98137.1	70280.5	489809	123245	0.0032636	0.0049795	0.000440027	0.000499552	0.00194396	0.000391628
Q9UG63	ATP-binding cassette sub-family F member 2 OS=Homo sapiens OX=9606 GN=ABCF2 PE=1 SV=2	13.865	8	4	4	4	623	71.2	7.37	8.93	185702	422881	110195	69964.5	4.46971e+06	106948	0.00117125	0.00477209	0.00049409	0.000497306	0.0177395	0.00033984
Q5C9Z4	Nucleolar MIF4G domain-containing protein 1 OS=Homo sapiens OX=9606 GN=NOM1 PE=1 SV=1	6.236	3	2	5	2	860	96.2	8.1	6.48	251309	152350	287296	69881	185241	33438.9	0.00158504	0.00171923	0.00128817	0.000496713	0.00073519	0.000106257
Q86VS8	Protein Hook homolog 3 OS=Homo sapiens OX=9606 GN=HOOK3 PE=1 SV=2	17.928	9	5	5	5	718	83.1	5.17	12.68	1.0462e+06	462990	124212	69840.9	967214	84144	0.00659851	0.00522471	0.000556942	0.000496428	0.0038387	0.000267379
Q01167	Forkhead box protein K2 OS=Homo sapiens OX=9606 GN=FOXK2 PE=1 SV=3	9.066	7	3	7	2	660	69	9.54	19.2	762381	574894	62265.6	69620.2	1.32154e+06	127147	0.00480844	0.00648752	0.000279186	0.000494859	0.00524495	0.000404027
Q9UHD2	Serine/threonine-protein kinase TBK1 OS=Homo sapiens OX=9606 GN=TBK1 PE=1 SV=1	36.747	18	10	11	10	729	83.6	6.79	31.17	2.6895e+06	1.56848e+06	158589	67865.5	2.33503e+06	645098	0.016963	0.0176998	0.000711078	0.000482386	0.0092673	0.00204988
P14735	Insulin-degrading enzyme OS=Homo sapiens OX=9606 GN=IDE PE=1 SV=4	8.964	5	4	4	4	1019	117.9	6.61	7.96	0	31951.8	218044	66422.2	0	1.01686e+06	0	0.000360567	0.000977663	0.000472127	0	0.0032312
Q9H8H2	Probable ATP-dependent RNA helicase DDX31 OS=Homo sapiens OX=9606 GN=DDX31 PE=1 SV=2	33.772	13	9	13	9	851	94	9.99	33.29	2.13078e+06	1.64067e+06	64303.5	63389.4	802356	13155.4	0.0134391	0.0185145	0.000288324	0.00045057	0.00318441	4.1803e-05
Q96G46	tRNA-dihydrouridine(47) synthase [NAD(P)(+)]-like OS=Homo sapiens OX=9606 GN=DUS3L PE=1 SV=2	19.477	11	6	10	6	650	72.5	8.05	19.71	978465	744219	236456	62707.5	1.10942e+06	345198	0.00617131	0.0083983	0.00106022	0.000445723	0.0044031	0.00109691
P49711	Transcriptional repressor CTCF OS=Homo sapiens OX=9606 GN=CTCF PE=1 SV=1	5.675	2	2	2	2	727	82.7	6.96	0	0	50372.5	132284	62338.3	134592	217970	0	0.00056844	0.000593135	0.000443099	0.000534173	0.00069263
Q12929	Epidermal growth factor receptor kinase substrate 8 OS=Homo sapiens OX=9606 GN=EPS8 PE=1 SV=1	15.8	6	3	3	3	822	91.8	7.5	10.37	276990	94859.1	0	61028.8	1.40745e+06	148837	0.00174701	0.00107046	0	0.000433792	0.00558591	0.000472949
Q93063	Exostosin-2 OS=Homo sapiens OX=9606 GN=EXT2 PE=1 SV=1	26.953	12	7	14	7	718	82.2	6.55	37.39	1.35433e+06	817895	26439.7	59871.2	1.4604e+06	56247.9	0.00854193	0.00922971	0.00011855	0.000425563	0.00579608	0.000178735
O60610	Protein diaphanous homolog 1 OS=Homo sapiens OX=9606 GN=DIAPH1 PE=1 SV=2	6.388	2	2	2	2	1272	141.3	5.41	3.63	0	0	955504	59098.2	135927	556125	0	0	0.00428428	0.000420069	0.000539471	0.00176716
P36551	Oxygen-dependent coproporphyrinogen-III oxidase, mitochondrial OS=Homo sapiens OX=9606 GN=CPOX PE=1 SV=3	7.97	8	3	3	3	454	50.1	8.25	6.66	395780	345432	91471.3	58891.9	1.43212e+06	857465	0.00249624	0.00389811	0.000410138	0.000418602	0.00568382	0.00272471
Q14157	Ubiquitin-associated protein 2-like OS=Homo sapiens OX=9606 GN=UBAP2L PE=1 SV=2	12.086	4	2	4	2	1087	114.5	7.11	16.95	952228	783073	91412.1	58290.1	1.17679e+06	179409	0.00600583	0.00883676	0.000409873	0.000414325	0.00467047	0.000570096
O75676	Ribosomal protein S6 kinase alpha-4 OS=Homo sapiens OX=9606 GN=RPS6KA4 PE=1 SV=1	17.369	9	6	6	6	772	85.6	8.28	10.41	909235	338115	48741.5	58259.3	715227	0	0.00573466	0.00381553	0.000218547	0.000414106	0.00283861	0
P63244	Receptor of activated protein C kinase 1 OS=Homo sapiens OX=9606 GN=RACK1 PE=1 SV=3	10.038	9	2	4	2	317	35.1	7.69	11.62	266701	350082	0	57959.4	1.02238e+06	630841	0.00168212	0.00395057	0	0.000411974	0.00405765	0.00200458
P23743	Diacylglycerol kinase alpha OS=Homo sapiens OX=9606 GN=DGKA PE=1 SV=3	42.986	18	10	19	10	735	82.6	6.73	50.16	3.13236e+06	2.48914e+06	166660	55301.5	3.47467e+06	149523	0.0197562	0.0280892	0.000747267	0.000393082	0.0137903	0.00047513
Q9UBL3	Set1/Ash2 histone methyltransferase complex subunit ASH2 OS=Homo sapiens OX=9606 GN=ASH2L PE=1 SV=1	28.103	17	7	11	7	628	68.7	5.69	23.85	847008	1.09255e+06	117767	54379.1	3.54581e+06	313723	0.00534219	0.0123291	0.000528043	0.000386526	0.0140727	0.000996897
Q96BP3	Peptidylprolyl isomerase domain and WD repeat-containing protein 1 OS=Homo sapiens OX=9606 GN=PPWD1 PE=1 SV=1	53.085	26	15	27	15	646	73.5	7.15	67.76	4.5935e+06	3.3542e+06	100370	53574.8	4.27184e+06	354550	0.0289718	0.0378512	0.000450037	0.000380808	0.0169542	0.00112663
Q16658	Fascin OS=Homo sapiens OX=9606 GN=FSCN1 PE=1 SV=3	8.218	5	2	2	2	493	54.5	7.24	7.43	213464	62665.7	201126	53563.5	926728	698935	0.00134635	0.000707165	0.000901809	0.000380728	0.00367802	0.00222096
Q9UBT7	Alpha-catulin OS=Homo sapiens OX=9606 GN=CTNNAL1 PE=1 SV=2	13.68	7	5	6	5	734	81.8	6.64	10.41	550818	481040	67152.9	53409.3	1.1619e+06	144981	0.00347408	0.0054284	0.0003011	0.000379632	0.00461137	0.000460695
Q7LBC6	Lysine-specific demethylase 3B OS=Homo sapiens OX=9606 GN=KDM3B PE=1 SV=2	6.593	2	2	2	2	1761	191.5	7.18	4.69	0	0	161246	53301	0	475380	0	0	0.000722996	0.000378863	0	0.00151058
Q8TD16	Protein bicaudal D homolog 2 OS=Homo sapiens OX=9606 GN=BICD2 PE=1 SV=1	8.264	3	2	4	2	824	93.5	5.44	7.04	61635.7	73556.3	198637	51876.5	62313	110455	0.000388745	0.000830062	0.000890647	0.000368737	0.000247309	0.000350985
Q15942	Zyxin OS=Homo sapiens OX=9606 GN=ZYX PE=1 SV=1	36.023	24	10	15	10	572	61.2	6.67	43.21	2.58323e+06	3.52821e+06	41229.2	51811.5	0	62239.8	0.0162928	0.0398149	0.000184863	0.000368275	0	0.000197775
Q7L8L6	FAST kinase domain-containing protein 5, mitochondrial OS=Homo sapiens OX=9606 GN=FASTKD5 PE=1 SV=1	7.952	4	3	3	3	764	86.5	8.13	5.85	79369.3	496875	102938	51718.2	205618	202315	0.000500593	0.0056071	0.000461553	0.000367612	0.00081606	0.000642884
Q13546	Receptor-interacting serine/threonine-protein kinase 1 OS=Homo sapiens OX=9606 GN=RIPK1 PE=1 SV=3	34.742	18	9	13	9	671	75.9	6.33	39.24	2.10715e+06	1.96201e+06	15636.5	51594.9	2.85165e+06	191992	0.0132901	0.0221408	7.01107e-05	0.000366735	0.0113177	0.00061008
Q9BVQ7	Spermatogenesis-associated protein 5-like protein 1 OS=Homo sapiens OX=9606 GN=SPATA5L1 PE=1 SV=2	26.285	13	8	13	8	753	80.7	8.09	34.25	1.7265e+06	1.30716e+06	56549.8	50682.2	3.11083e+06	81804.8	0.0108892	0.014751	0.000253558	0.000360248	0.0123464	0.000259946
Q06830	Peroxiredoxin-1 OS=Homo sapiens OX=9606 GN=PRDX1 PE=1 SV=1	6.34	11	2	2	2	199	22.1	8.13	5.42	143967	99229.1	1.14058e+06	49767	327613	161644	0.000908018	0.00111977	0.00511413	0.000353743	0.00130024	0.000513645
Q96AY3	Peptidyl-prolyl cis-trans isomerase FKBP10 OS=Homo sapiens OX=9606 GN=FKBP10 PE=1 SV=1	25.457	15	7	8	7	582	64.2	5.62	18.81	1.85308e+06	1.98091e+06	153774	49609.2	664885	241187	0.0116876	0.022354	0.00068949	0.000352621	0.00263881	0.000766405
P50991	T-complex protein 1 subunit delta OS=Homo sapiens OX=9606 GN=CCT4 PE=1 SV=4	9.548	5	2	3	2	539	57.9	7.83	10.2	130961	65351.8	80193.4	48415.9	811599	765316	0.000825987	0.000737477	0.000359571	0.000344139	0.00322109	0.00243189
Q08554	Desmocollin-1 OS=Homo sapiens OX=9606 GN=DSC1 PE=1 SV=2	42.682	8	5	9	5	894	99.9	5.43	30.41	223823	91507.6	3.76526e+06	48343	80899.1	232125	0.00141168	0.00103264	0.0168827	0.000343621	0.000321074	0.000737608
Q02952	A-kinase anchor protein 12 OS=Homo sapiens OX=9606 GN=AKAP12 PE=1 SV=4	90.527	18	18	27	18	1782	191.4	4.41	93.74	119509	233883	186385	46916.4	8.56748e+06	1.09975e+07	0.000753758	0.0026393	0.000835713	0.000333481	0.0340028	0.0349461
Q9H0H5	Rac GTPase-activating protein 1 OS=Homo sapiens OX=9606 GN=RACGAP1 PE=1 SV=1	18.833	13	6	7	6	632	71	8.88	19.67	614394	605959	170922	46574.8	3.0049e+06	119006	0.00387506	0.00683808	0.000766379	0.000331052	0.0119259	0.000378157
P40227	T-complex protein 1 subunit zeta OS=Homo sapiens OX=9606 GN=CCT6A PE=1 SV=3	10.007	5	2	3	2	531	58	6.68	9.84	103805	252653	0	46121.1	520572	721086	0.000654711	0.00285112	0	0.000327828	0.00206606	0.00229135
Q5JRX3	Presequence protease, mitochondrial OS=Homo sapiens OX=9606 GN=PITRM1 PE=1 SV=3	21.343	7	6	7	6	1037	117.3	6.92	17.26	743181	746959	156587	45345.7	2.01723e+06	408919	0.00468734	0.00842922	0.000702104	0.000322317	0.00800603	0.0012994
Q7Z6Z7	E3 ubiquitin-protein ligase HUWE1 OS=Homo sapiens OX=9606 GN=HUWE1 PE=1 SV=3	5.931	0	2	2	2	4374	481.6	5.22	4.42	0	68635	185114	45263.7	135714	202309	0	0.000774526	0.000830012	0.000321733	0.000538624	0.000642863
Q9UKM7	Endoplasmic reticulum mannosyl-oligosaccharide 1,2-alpha-mannosidase OS=Homo sapiens OX=9606 GN=MAN1B1 PE=1 SV=2	17.639	10	5	8	5	699	79.5	7.72	19.29	855034	1.04531e+06	0	44193.5	1.1592e+06	61326	0.00539281	0.011796	0	0.000314127	0.00460066	0.000194872
Q9Y5A7	NEDD8 ultimate buster 1 OS=Homo sapiens OX=9606 GN=NUB1 PE=1 SV=2	25.285	11	6	12	5	615	70.5	5.96	31.23	1.72627e+06	1.69e+06	44538.2	43390.1	1.63121e+06	57170.6	0.0108878	0.0190712	0.0001997	0.000308416	0.00647398	0.000181667
P33121	Long-chain-fatty-acid--CoA ligase 1 OS=Homo sapiens OX=9606 GN=ACSL1 PE=1 SV=1	81.107	35	19	33	19	698	77.9	7.15	86.41	7.25111e+06	9.56468e+06	189914	41740.1	4.05479e+06	13877.8	0.0457337	0.107935	0.000851536	0.000296688	0.0160927	4.40985e-05
Q86YP4	Transcriptional repressor p66-alpha OS=Homo sapiens OX=9606 GN=GATAD2A PE=1 SV=1	39.771	20	9	15	9	633	68	9.94	40	1.9131e+06	1.9249e+06	152872	41479.4	2.03819e+06	247098	0.0120662	0.021722	0.000685444	0.000294835	0.00808923	0.000785187
O15111	Inhibitor of nuclear factor kappa-B kinase subunit alpha OS=Homo sapiens OX=9606 GN=CHUK PE=1 SV=2	55.294	19	11	27	11	745	84.6	6.73	73.12	4.27681e+06	3.11212e+06	313728	40863.7	7.17838e+06	132650	0.0269744	0.0351194	0.00140669	0.000290458	0.0284897	0.000421513
Q8IUC4	Rhophilin-2 OS=Homo sapiens OX=9606 GN=RHPN2 PE=1 SV=1	19.544	11	5	8	5	686	76.9	6.8	22.24	650869	446334	42934.4	40642.3	1.97749e+06	53733	0.00410511	0.00503675	0.000192509	0.000288885	0.00784829	0.000170744
P22528	Cornifin-B OS=Homo sapiens OX=9606 GN=SPRR1B PE=1 SV=2	6.065	27	2	2	2	89	9.9	8.48	0	24824.6	12152.9	384331	39326.6	23418.9	81818	0.000156572	0.000137142	0.00172326	0.000279533	9.29453e-05	0.000259988
Q9Y496	Kinesin-like protein KIF3A OS=Homo sapiens OX=9606 GN=KIF3A PE=1 SV=4	21.193	10	6	10	6	699	80	6.54	25.02	2.39114e+06	1.60117e+06	76855.9	39308.1	1.27062e+06	0	0.0150812	0.0180688	0.000344606	0.000279401	0.00504285	0
P06748	Nucleophosmin OS=Homo sapiens OX=9606 GN=NPM1 PE=1 SV=2	15.756	19	4	6	4	294	32.6	4.78	16.47	121557	51490.1	116137	39177	1.98545e+06	1.28733e+06	0.000766677	0.000581052	0.000520733	0.000278469	0.0078799	0.00409067
P02771	Alpha-fetoprotein OS=Homo sapiens OX=9606 GN=AFP PE=1 SV=1	6.865	4	3	6	3	609	68.6	5.68	9.78	1.02475e+06	1.30417e+06	48989.1	37652.6	2.73653e+06	124062	0.00646325	0.0147172	0.000219657	0.000267634	0.0108608	0.000394222
Q96PC5	Melanoma inhibitory activity protein 2 OS=Homo sapiens OX=9606 GN=MIA2 PE=1 SV=4	7.107	2	2	2	2	1412	159.7	4.69	4.49	0	0	125631	36983.7	52057.6	334042	0	0	0.000563303	0.000262879	0.000206607	0.00106146
Q5SY16	Polynucleotide 5'-hydroxyl-kinase NOL9 OS=Homo sapiens OX=9606 GN=NOL9 PE=1 SV=1	39.45	19	9	14	9	702	79.3	9.13	33.74	1.78613e+06	2.68408e+06	38956	36140.8	316660	181778	0.0112653	0.030289	0.000174671	0.000256888	0.00125677	0.000577625
Q9BSC4	Nucleolar protein 10 OS=Homo sapiens OX=9606 GN=NOL10 PE=1 SV=1	30.624	19	9	15	9	688	80.3	8.46	37.91	2.16044e+06	1.87188e+06	299932	33882.9	1.9168e+06	276766	0.0136262	0.0211236	0.00134483	0.000240839	0.00760746	0.00087946
Q13308	Inactive tyrosine-protein kinase 7 OS=Homo sapiens OX=9606 GN=PTK7 PE=1 SV=2	9.476	3	2	2	2	1070	118.3	7.09	6.87	0	58588	45264.1	32720.5	484593	1.11279e+06	0	0.00066115	0.000202955	0.000232577	0.00192326	0.00353603
Q13948	Protein CASP OS=Homo sapiens OX=9606 GN=CUX1 PE=1 SV=2	4.517	3	2	3	2	678	77.4	5.44	4.1	156325	145910	0	32301	393196	135143	0.000985963	0.00164655	0	0.000229595	0.00156053	0.000429433
P42166	Lamina-associated polypeptide 2, isoform alpha OS=Homo sapiens OX=9606 GN=TMPO PE=1 SV=2	35.548	18	9	12	9	694	75.4	7.66	31.73	2.02364e+06	1.21879e+06	1.83824e+06	29373.8	1.55603e+06	764913	0.0127634	0.0137537	0.00824229	0.000208788	0.00617563	0.00243061
Q13123	Protein Red OS=Homo sapiens OX=9606 GN=IK PE=1 SV=3	16.236	14	6	7	6	557	65.6	6.64	13.54	1.33176e+06	912896	163281	27691.5	1.30605e+06	161313	0.00839957	0.0103018	0.000732118	0.000196831	0.00518349	0.000512594
Q9NVR2	Integrator complex subunit 10 OS=Homo sapiens OX=9606 GN=INTS10 PE=1 SV=2	15.813	7	4	8	4	710	82.2	7.44	21.3	1.28092e+06	1.5685e+06	98183.9	26801.4	1.59673e+06	205491	0.00807896	0.0177001	0.000440236	0.000190504	0.00633712	0.000652976
Q8IV36	Protein HID1 OS=Homo sapiens OX=9606 GN=HID1 PE=1 SV=1	10.41	5	3	4	3	788	88.7	6.06	9.87	605592	482697	36481.5	24326.6	382597	68940.9	0.00381955	0.0054471	0.000163575	0.000172913	0.00151846	0.000219069
P50416	Carnitine O-palmitoyltransferase 1, liver isoform OS=Homo sapiens OX=9606 GN=CPT1A PE=1 SV=2	19.422	7	5	12	5	773	88.3	8.65	25.09	947777	1.17532e+06	13979.7	23730	1.96352e+06	55705.8	0.00597775	0.0132632	6.26821e-05	0.000168672	0.00779287	0.000177013
P63165	Small ubiquitin-related modifier 1 OS=Homo sapiens OX=9606 GN=SUMO1 PE=1 SV=1	13.322	33	4	11	4	101	11.6	5.52	22.48	1.61242e+06	946609	43696.9	23695.6	3.16819e+06	127240	0.0101697	0.0106822	0.000195928	0.000168428	0.012574	0.000404324
Q9UNA1	Rho GTPase-activating protein 26 OS=Homo sapiens OX=9606 GN=ARHGAP26 PE=1 SV=1	6.449	2	2	2	2	814	92.2	6.64	4.78	160296	95540.8	34753	23401.9	232164	807797	0.00101101	0.00107815	0.000155825	0.00016634	0.000921419	0.00256688
Q9H6R0	ATP-dependent RNA helicase DHX33 OS=Homo sapiens OX=9606 GN=DHX33 PE=1 SV=2	39.198	20	12	22	12	707	78.8	8.91	57.44	3.14172e+06	2.33251e+06	193728	21672.9	4.0723e+06	0	0.0198153	0.0263217	0.000868636	0.00015405	0.0161622	0
Q8WUM0	Nuclear pore complex protein Nup133 OS=Homo sapiens OX=9606 GN=NUP133 PE=1 SV=2	6.732	2	2	3	2	1156	128.9	5.1	2.85	210428	235439	23808.3	21476.9	478515	0	0.0013272	0.00265686	0.000106752	0.000152657	0.00189914	0
Q8NCL4	Polypeptide N-acetylgalactosaminyltransferase 6 OS=Homo sapiens OX=9606 GN=GALNT6 PE=2 SV=2	21.168	11	5	7	5	622	71.1	8.18	22.92	1.20654e+06	1.04051e+06	130547	21017.7	428571	77661.2	0.00760983	0.0117418	0.000585344	0.000149393	0.00170092	0.000246779
Q06033	Inter-alpha-trypsin inhibitor heavy chain H3 OS=Homo sapiens OX=9606 GN=ITIH3 PE=1 SV=2	8.273	3	3	5	2	890	99.8	5.74	5.51	492955	589180	68943.2	20556.3	2.15178e+06	384003	0.00310913	0.00664874	0.000309127	0.000146113	0.00854004	0.00122022
Q86VM9	Zinc finger CCCH domain-containing protein 18 OS=Homo sapiens OX=9606 GN=ZC3H18 PE=1 SV=2	8.717	3	2	3	2	953	106.3	8.32	7.07	430149	189179	59849.2	18360.2	310925	0	0.00271301	0.00213483	0.000268351	0.000130504	0.00123401	0
Q9UKG1	DCC-interacting protein 13-alpha OS=Homo sapiens OX=9606 GN=APPL1 PE=1 SV=1	40.393	15	8	17	8	709	79.6	5.41	43.71	1.98136e+06	1.41236e+06	46795.5	17225.8	1.49611e+06	46597.8	0.0124967	0.0159381	0.000209821	0.000122441	0.0059378	0.000148071
O60645	Exocyst complex component 3 OS=Homo sapiens OX=9606 GN=EXOC3 PE=1 SV=3	71.231	24	16	36	16	745	85.5	6.29	102.38	6.16755e+06	4.11716e+06	16011.7	17114.8	5.70767e+06	324628	0.0388996	0.046461	7.1793e-05	0.000121652	0.0226528	0.00103155
P51617	Interleukin-1 receptor-associated kinase 1 OS=Homo sapiens OX=9606 GN=IRAK1 PE=1 SV=2	26.5	11	5	9	5	712	76.5	6.62	30.25	1.42421e+06	1.59016e+06	30274.5	16872.9	1.58795e+06	0	0.00898269	0.0179445	0.000135745	0.000119932	0.00630231	0
Q9BRZ2	E3 ubiquitin-protein ligase TRIM56 OS=Homo sapiens OX=9606 GN=TRIM56 PE=1 SV=3	9.302	5	3	3	3	755	81.4	7.74	6.46	263743	238951	26119.9	14522	26763.7	49725.3	0.00166346	0.00269649	0.000117116	0.000103222	0.00010622	0.000158009
Q8TAT6	Nuclear protein localization protein 4 homolog OS=Homo sapiens OX=9606 GN=NPLOC4 PE=1 SV=3	4.683	3	2	2	2	608	68.1	6.38	1.75	58506.7	134778	0	13310	314782	18609.2	0.00036901	0.00152093	0	9.46072e-05	0.00124931	5.91331e-05
Q96PD2	Discoidin, CUB and LCCL domain-containing protein 2 OS=Homo sapiens OX=9606 GN=DCBLD2 PE=1 SV=1	36.768	15	9	10	9	775	85	7.17	26.16	151023	131985	35000.4	13197.1	670309	5.07722e+06	0.000952521	0.00148941	0.000156935	9.38049e-05	0.00266034	0.0161336
Q8IZL8	Proline-, glutamic acid- and leucine-rich protein 1 OS=Homo sapiens OX=9606 GN=PELP1 PE=1 SV=2	4.937	3	2	3	2	1130	119.6	4.34	7.03	390046	300844	0	11982	590055	103168	0.00246007	0.00339494	0	8.51679e-05	0.00234182	0.000327831
Q13835	Plakophilin-1 OS=Homo sapiens OX=9606 GN=PKP1 PE=1 SV=2	17.614	6	4	4	4	747	82.8	9.13	13.68	459452	745726	1.31563e+06	11587.1	563813	71987.2	0.00289782	0.00841531	0.00589901	8.23611e-05	0.00223768	0.000228749
Q9H3S7	Tyrosine-protein phosphatase non-receptor type 23 OS=Homo sapiens OX=9606 GN=PTPN23 PE=1 SV=1	5.217	1	2	4	2	1636	178.9	6.92	6.4	597509	485821	0	7824	860667	238891	0.00376857	0.00548235	0	5.56128e-05	0.00341584	0.000759107
P15151	Poliovirus receptor OS=Homo sapiens OX=9606 GN=PVR PE=1 SV=2	8.884	7	3	7	3	417	45.3	6.52	18.79	806855	715280	21981.9	7509.15	1.14272e+06	46926.8	0.00508894	0.00807173	9.85624e-05	5.33749e-05	0.00453524	0.000149116
Q9H6S3	Epidermal growth factor receptor kinase substrate 8-like protein 2 OS=Homo sapiens OX=9606 GN=EPS8L2 PE=1 SV=2	16.963	8	6	6	6	715	80.6	6.84	14.07	146763	74863	18384.5	4751.57	2.75682e+06	153938	0.000925651	0.000844808	8.24323e-05	3.37741e-05	0.0109413	0.000489158
P23588	Eukaryotic translation initiation factor 4B OS=Homo sapiens OX=9606 GN=EIF4B PE=1 SV=2	29.089	11	7	19	7	611	69.1	5.73	51.54	4.58195e+06	3.09708e+06	59643	3040.37	2.77461e+06	13370.5	0.028899	0.0349497	0.000267427	2.16109e-05	0.0110119	4.24867e-05
Q8IY67	Ribonucleoprotein PTB-binding 1 OS=Homo sapiens OX=9606 GN=RAVER1 PE=1 SV=1	60.869	32	10	21	10	606	63.8	8.48	82.44	2.70607e+06	1.79519e+06	204189	0	1.16778e+07	0	0.0170676	0.0202583	0.000915542	0	0.046347	0
P10253	Lysosomal alpha-glucosidase OS=Homo sapiens OX=9606 GN=GAA PE=1 SV=4	37.757	9	7	12	6	952	105.3	6	34.35	1.21763e+06	513256	39127.7	0	7.73398e+06	325920	0.00767976	0.00579195	0.000175441	0	0.0306948	0.00103565
P02787	Serotransferrin OS=Homo sapiens OX=9606 GN=TF PE=1 SV=3	2.578	3	2	2	2	698	77	7.12	1.97	3.54125e+06	3.73894e+06	21698	0	4.92871e+06	128540	0.0223351	0.0421929	9.72896e-05	0	0.0195612	0.000408451
Q96LD4	E3 ubiquitin-protein ligase TRIM47 OS=Homo sapiens OX=9606 GN=TRIM47 PE=1 SV=2	34.823	18	8	8	8	638	69.5	6.44	23.67	204637	110612	43487.5	0	3.2246e+06	91655.5	0.00129067	0.00124822	0.000194989	0	0.0127979	0.000291247
Q8WTV0	Scavenger receptor class B member 1 OS=Homo sapiens OX=9606 GN=SCARB1 PE=1 SV=1	13.944	8	3	6	3	552	60.8	8.24	16.53	996529	912432	0	0	2865158	205206	0.00628524	0.0102965	0	0	0.0113713	0.000652068
Q9UHD8	Septin-9 OS=Homo sapiens OX=9606 GN=SEPTIN9 PE=1 SV=2	23.481	15	8	10	8	586	65.4	8.97	25.43	1.31326e+06	1.42523e+06	0	0	2.81321e+06	170373	0.0082829	0.0160833	0	0	0.0111651	0.000541384
O43301	Heat shock 70 kDa protein 12A OS=Homo sapiens OX=9606 GN=HSPA12A PE=1 SV=2	23.454	10	5	8	5	675	74.9	6.77	19.83	536675	388562	0	0	2.51694e+06	113150	0.00338488	0.00438481	0	0	0.00998929	0.00035955
Q5VZE5	N-alpha-acetyltransferase 35, NatC auxiliary subunit OS=Homo sapiens OX=9606 GN=NAA35 PE=1 SV=1	23.89	11	6	13	6	725	83.6	7.05	34.3	1.73452e+06	1.24574e+06	0	0	2.43277e+06	0	0.0109398	0.0140579	0	0	0.00965524	0
P33908	Mannosyl-oligosaccharide 1,2-alpha-mannosidase IA OS=Homo sapiens OX=9606 GN=MAN1A1 PE=1 SV=3	17.078	7	4	5	4	653	72.9	6.47	13.38	32962	26040.7	0	0	2.21168e+06	120486	0.000207896	0.000293862	0	0	0.00877776	0.00038286
Q8IY81	pre-rRNA 2'-O-ribose RNA methyltransferase FTSJ3 OS=Homo sapiens OX=9606 GN=FTSJ3 PE=1 SV=2	11.425	5	3	5	3	847	96.5	8.4	15.41	701602	641065	0	0	1.99005e+06	98670.9	0.0044251	0.00723424	0	0	0.00789817	0.00031354
Q8IWE2	Protein NOXP20 OS=Homo sapiens OX=9606 GN=FAM114A1 PE=1 SV=2	27.249	18	6	10	6	563	60.7	4.68	30.16	1.49817e+06	1.09667e+06	102097	0	1.89683e+06	198086	0.00944914	0.0123756	0.000457781	0	0.00752819	0.000629446
Q8IVT2	Mitotic interactor and substrate of PLK1 OS=Homo sapiens OX=9606 GN=MISP PE=1 SV=1	16.325	9	4	4	4	679	75.3	6.83	13.22	0	122085	300459	0	1.66742e+06	389168	0	0.00137769	0.0013472	0	0.00661771	0.00123663
O75069	Transmembrane and coiled-coil domains protein 2 OS=Homo sapiens OX=9606 GN=TMCC2 PE=1 SV=3	2.82	2	2	3	2	709	77.4	6.81	1.89	213994	159787	44538.2	0	1.63816e+06	0	0.00134969	0.00180316	0.0001997	0	0.00650156	0
P07910	Heterogeneous nuclear ribonucleoproteins C1/C2 OS=Homo sapiens OX=9606 GN=HNRNPC PE=1 SV=4	7.065	8	2	2	2	306	33.7	5.08	6.07	300401	318527	222411	0	1.38787e+06	502736	0.00189467	0.00359449	0.000997245	0	0.00550821	0.00159751
Q5T6F2	Ubiquitin-associated protein 2 OS=Homo sapiens OX=9606 GN=UBAP2 PE=1 SV=1	9.371	3	2	4	2	1119	117	7.34	13.96	445322	382914	94676.1	0	1.36303e+06	427863	0.0028087	0.00432108	0.000424508	0	0.00540964	0.00135959
Q9NVM4	Protein arginine N-methyltransferase 7 OS=Homo sapiens OX=9606 GN=PRMT7 PE=1 SV=1	17.849	7	4	9	4	692	78.4	5.57	24.43	1.25785e+06	1.08104e+06	16730.6	0	1.36155e+06	189916	0.00793345	0.0121993	7.50167e-05	0	0.00540377	0.000603485
O95817	BAG family molecular chaperone regulator 3 OS=Homo sapiens OX=9606 GN=BAG3 PE=1 SV=3	28.728	20	8	12	8	575	61.6	6.95	26.47	1.58139e+06	1.56466e+06	0	0	1.26627e+06	60646.3	0.00997406	0.0176568	0	0	0.00502559	0.000192712
P0DME0	Protein SETSIP OS=Homo sapiens OX=9606 GN=SETSIP PE=1 SV=1	4.945	8	2	3	2	302	34.9	4.31	5.64	1.00058e+06	290496	0	0	1.19441e+06	0	0.00631081	0.00327816	0	0	0.00474039	0
Q15517	Corneodesmosin OS=Homo sapiens OX=9606 GN=CDSN PE=1 SV=3	6.964	5	2	2	2	529	51.5	8.35	5.57	779012	450320	2.3163e+06	0	1.12976e+06	0	0.00491333	0.00508173	0.0103858	0	0.00448382	0
P08236	Beta-glucuronidase OS=Homo sapiens OX=9606 GN=GUSB PE=1 SV=2	6.703	4	2	2	2	651	74.7	7.02	4.47	196737	124594	30852.9	0	1.09775e+06	0	0.00124085	0.00140601	0.000138338	0	0.00435677	0
Q9NYV6	RNA polymerase I-specific transcription initiation factor RRN3 OS=Homo sapiens OX=9606 GN=RRN3 PE=1 SV=1	13.525	6	4	5	4	651	74.1	5.63	12.91	982098	1.12997e+06	9563.64	0	1.08761e+06	23850	0.00619422	0.0127514	4.28814e-05	0	0.00431652	7.57867e-05
P23526	Adenosylhomocysteinase OS=Homo sapiens OX=9606 GN=AHCY PE=1 SV=4	15.518	11	4	5	4	432	47.7	6.34	13.61	200024	105410	70228.4	0	1.0809e+06	1.89507e+06	0.00126158	0.00118952	0.00031489	0	0.00428992	0.00602184
Q9NQS3	Nectin-3 OS=Homo sapiens OX=9606 GN=NECTIN3 PE=1 SV=1	17.222	10	3	6	3	549	61	6.19	19.49	0	0	0	0	948051	2.31849e+06	0	0	0	0	0.00376265	0.00736732
P42345	Serine/threonine-protein kinase mTOR OS=Homo sapiens OX=9606 GN=MTOR PE=1 SV=1	3.725	1	2	3	2	2549	288.7	7.17	7.27	219909	132367	0	0	820922	0	0.00138699	0.00149372	0	0	0.00325809	0
P50990	T-complex protein 1 subunit theta OS=Homo sapiens OX=9606 GN=CCT8 PE=1 SV=4	5.321	7	2	2	2	548	59.6	5.6	4.75	101208	73899.5	138705	0	815869	486227	0.000638331	0.000833935	0.000621926	0	0.00323804	0.00154505
Q8TEL6	Short transient receptor potential channel 4-associated protein OS=Homo sapiens OX=9606 GN=TRPC4AP PE=1 SV=2	15.143	7	6	8	6	797	90.8	7.61	15.88	1.51116e+06	1.09572e+06	222298	0	767817	236387	0.00953105	0.0123649	0.00099674	0	0.00304733	0.000751151
O15213	WD repeat-containing protein 46 OS=Homo sapiens OX=9606 GN=WDR46 PE=1 SV=3	9.634	5	2	4	2	610	68	9.67	12.17	231992	518112	0	0	735797	0	0.0014632	0.00584675	0	0	0.00292025	0
Q8NE01	Metal transporter CNNM3 OS=Homo sapiens OX=9606 GN=CNNM3 PE=1 SV=1	10.449	5	3	3	3	707	76.1	6.09	7.87	216192	248124	0	0	667697	0	0.00136355	0.00280001	0	0	0.00264997	0
O60563	Cyclin-T1 OS=Homo sapiens OX=9606 GN=CCNT1 PE=1 SV=1	16.614	9	4	10	4	726	80.6	8.78	21.29	763567	611250	0	0	621598	0	0.00481592	0.00689778	0	0	0.00246701	0
Q9UGP4	LIM domain-containing protein 1 OS=Homo sapiens OX=9606 GN=LIMD1 PE=1 SV=1	13.563	8	3	3	3	676	72.1	6.65	10.9	678528	613922	0	0	598605	45090.9	0.00427957	0.00692793	0	0	0.00237576	0.000143282
Q9UBK8	Methionine synthase reductase OS=Homo sapiens OX=9606 GN=MTRR PE=1 SV=4	13.636	6	3	4	3	698	77.6	6.49	12.58	839825	873834	0	0	595988	0	0.00529688	0.00986097	0	0	0.00236537	0
Q8N1B4	Vacuolar protein sorting-associated protein 52 homolog OS=Homo sapiens OX=9606 GN=VPS52 PE=1 SV=1	7.111	4	2	4	2	723	82.2	5.99	9.64	636123	596038	0	0	593511	0	0.00401211	0.00672613	0	0	0.00235554	0
Q9NVR0	Kelch-like protein 11 OS=Homo sapiens OX=9606 GN=KLHL11 PE=1 SV=1	7.245	5	3	5	3	708	80.1	6.16	5.64	532713	352748	95850.7	0	565608	103000	0.00335989	0.00398067	0.000429775	0	0.0022448	0.000327296
Q5TAQ9	DDB1- and CUL4-associated factor 8 OS=Homo sapiens OX=9606 GN=DCAF8 PE=1 SV=1	12.318	5	3	4	3	597	66.8	5.39	9.86	69334.1	115354	0	0	524312	0	0.000437299	0.00130174	0	0	0.0020809	0
O43422	52 kDa repressor of the inhibitor of the protein kinase OS=Homo sapiens OX=9606 GN=THAP12 PE=1 SV=2	6.238	4	2	3	2	761	87.6	5.86	3.21	277894	0	0	0	508745	137338	0.00175271	0	0	0	0.00201912	0.000436411
Q96BT7	Alkylated DNA repair protein alkB homolog 8 OS=Homo sapiens OX=9606 GN=ALKBH8 PE=1 SV=2	10.337	5	3	3	3	664	75.2	7.99	8.11	452841	312195	0	0	373381	0	0.00285613	0.00352304	0	0	0.00148188	0
Q9H4G0	Band 4.1-like protein 1 OS=Homo sapiens OX=9606 GN=EPB41L1 PE=1 SV=2	9.544	4	2	2	1	881	98.4	5.62	5.25	227430	258351	0	0	333497	109565	0.00143443	0.00291542	0	0	0.00132359	0.000348156
P00734	Prothrombin OS=Homo sapiens OX=9606 GN=F2 PE=1 SV=2	8.223	5	3	4	3	622	70	5.9	8.39	974285	533767	83003.3	0	331400	0	0.00614494	0.00602341	0.00037217	0	0.00131527	0
Q8WWK9	Cytoskeleton-associated protein 2 OS=Homo sapiens OX=9606 GN=CKAP2 PE=1 SV=1	5.257	4	2	3	2	683	76.9	9.41	4.63	342041	191407	0	0	327082	0	0.0021573	0.00215997	0	0	0.00129813	0
Q02487	Desmocollin-2 OS=Homo sapiens OX=9606 GN=DSC2 PE=1 SV=1	26.75	7	4	4	4	901	99.9	5.34	16.75	37702.9	28714.3	0	0	318250	1.38222e+06	0.000237797	0.000324033	0	0	0.00126308	0.00439218
Q96JM7	Lethal(3)malignant brain tumor-like protein 3 OS=Homo sapiens OX=9606 GN=L3MBTL3 PE=1 SV=2	11.683	5	3	3	3	780	88.3	6.46	8.41	0	31412.7	67699.1	0	287079	1.85568e+06	0	0.000354483	0.000303549	0	0.00113937	0.00589668
Q9NPB8	Glycerophosphocholine phosphodiesterase GPCPD1 OS=Homo sapiens OX=9606 GN=GPCPD1 PE=1 SV=2	4.537	3	2	2	2	672	76	5.53	3.88	284917	439663	19356.6	0	267126	0	0.00179701	0.00496147	8.67911e-05	0	0.00106017	0
Q9H6W3	Ribosomal oxygenase 1 OS=Homo sapiens OX=9606 GN=RIOX1 PE=1 SV=2	10.634	6	3	3	3	641	71	6.46	7.35	306427	625317	60901.8	0	248747	220636	0.00193267	0.00705653	0.000273071	0	0.000987232	0.000701099
Q8TBC3	SH3KBP1-binding protein 1 OS=Homo sapiens OX=9606 GN=SHKBP1 PE=1 SV=2	9.52	8	3	3	3	707	76.3	8.28	8.31	572887	530592	0	0	122365	0	0.00361328	0.00598759	0	0	0.000485644	0
P49750	YLP motif-containing protein 1 OS=Homo sapiens OX=9606 GN=YLPM1 PE=1 SV=4	8.26	1	2	2	2	2146	241.5	6.55	4.74	0	0	0	0	113362	0	0	0	0	0	0.000449914	0
Q9NZT1	Calmodulin-like protein 5 OS=Homo sapiens OX=9606 GN=CALML5 PE=1 SV=2	26.083	38	3	5	3	146	15.9	4.44	23.24	69067.4	50427.4	5.16513e+06	0	91445.8	0	0.000435617	0.000569059	0.0231594	0	0.000362932	0
P35251	Replication factor C subunit 1 OS=Homo sapiens OX=9606 GN=RFC1 PE=1 SV=4	4.687	2	2	3	2	1148	128.2	9.36	2.41	26964.3	36048.2	0	0	85544	135732	0.000170068	0.000406794	0	0	0.000339509	0.000431306
Q6IA69	Glutamine-dependent NAD(+) synthetase OS=Homo sapiens OX=9606 GN=NADSYN1 PE=1 SV=3	5.682	3	2	2	2	706	79.2	6.44	2.94	152490	238865	13576.4	0	72029.1	0	0.000961776	0.00269552	6.08739e-05	0	0.000285871	0
Q9Y6I3	Epsin-1 OS=Homo sapiens OX=9606 GN=EPN1 PE=1 SV=2	13.529	15	4	7	4	576	60.3	4.83	20.28	780706	653326	27112.5	0	41471.1	0	0.00492402	0.0073726	0.000121567	0	0.000164591	0
Q02241	Kinesin-like protein KIF23 OS=Homo sapiens OX=9606 GN=KIF23 PE=1 SV=3	5.202	2	2	2	2	960	110	8.51	3.42	14358.4	9486.73	0	0	39977.1	82869.2	9.056e-05	0.000107055	0	0	0.000158662	0.000263328
Q8IYQ7	Threonine synthase-like 1 OS=Homo sapiens OX=9606 GN=THNSL1 PE=1 SV=2	23.189	11	6	6	6	743	83	7.12	16.35	243552	768065	35178.9	0	0	0	0.00153611	0.0086674	0.000157735	0	0	0
P10586	Receptor-type tyrosine-protein phosphatase F OS=Homo sapiens OX=9606 GN=PTPRF PE=1 SV=2	12.327	2	3	4	3	1907	212.7	6.3	10.9	428825	393864	0	0	0	237537	0.00270465	0.00444465	0	0	0	0.000754806
P33897	ATP-binding cassette sub-family D member 1 OS=Homo sapiens OX=9606 GN=ABCD1 PE=1 SV=2	12.745	7	3	3	3	745	82.9	8.95	9.33	372628	737148	0	0	0	0	0.00235021	0.00831851	0	0	0	0
Q8IZ52	Chondroitin sulfate synthase 2 OS=Homo sapiens OX=9606 GN=CHPF PE=1 SV=2	9.127	3	2	2	2	775	85.4	6.93	6.78	0	0	0	0	0	714471	0	0	0	0	0	0.00227033
Q6ZVX7	F-box only protein 50 OS=Homo sapiens OX=9606 GN=NCCRP1 PE=1 SV=1	6.137	15	2	2	2	275	30.8	6.62	5.73	0	0	253872	0	0	0	0	0	0.00113831	0	0	0
