# Supplementary material for: The NLRP6 protein is very faintly expressed in several normal and cancerous epithelial cells and may be confused with an unrelated protein
Source: PLoS One. 2023 Jan 20;18(1):e0279028. doi: 10.1371/journal.pone.0279028 (PMC9858803; doi:10.1371/journal.pone.0279028)
Supplement: S1 File — The sequence of the synthetic peptide corresponding to amino acids 168 to 197 of the human NLRP6 used as immunogen was aligned against the sequence of human HSP90 alpha. (TXT) [file pone.0279028.s028.txt]

# /nfs/public/ro/es/appbin/linux-x86_64/fasta-36.3.8h/lalign36 -m 9i lalign-I20191129-124936-0875-72063821-p1m.asequence lalign-I20191129-124936-0875-72063821-p1m.bsequence -p -s BL50 -f -12 -g -2 -E 10.0 -m 0 -m "F11 lalign-I20191129-124936-0875-72063821-p1m.output.lav"
LALIGN finds non-overlapping local alignments
 version 36.3.8h Aug, 2019
Please cite:
 X. Huang and W. Miller (1991) Adv. Appl. Math. 12:373-381

Query: lalign-I20191129-124936-0875-72063821-p1m.asequence
  1>>>hN6-pept - 30 aa
Library: lalign-I20191129-124936-0875-72063821-p1m.bsequence
      732 residues in     1 sequences

Statistics: (shuffled [500]) MLE statistics: Lambda= 0.2651;  K=0.1991
 statistics sampled from 1 (1) to 500 sequences
Threshold: E() < 10 score: 23
Algorithm: Smith-Waterman (SSE2, Michael Farrar 2006) (7.2 Nov 2010)
Parameters: BL50 matrix (15:-5), open/ext: -12/-2
 Scan time:  0.000

The best non-identical alignments are:     ls-w bits E(1) %_id  %_sim  alen
hHSP90a                             ( 732)   28 13.0    0.93 0.500 0.900   10
+-                                           25 11.9       1 0.250 0.833   12
+-                                           24 11.5       1 0.364 0.636   11

>>>hN6-pept, 30 aa vs lalign-I20191129-124936-0875-72063821-p1m.bsequence library

>>hHSP90a                                                 (732 aa)
 Waterman-Eggert score: 28;  13.0 bits; E(1) <  0.93
50.0% identity (90.0% similar) in 10 aa overlap (11-20:682-690)

               20
hN6-pe DTHTFNRLFR
       .::. ::..:
hHSP90 QTHA-NRIYR
              690

>--
 Waterman-Eggert score: 25;  11.9 bits; E(1) <  1
25.0% identity (83.3% similar) in 12 aa overlap (19-30:449-460)

       20        30
hN6-pe FRRDEEGRRPLT
       ...: ..:. :.
hHSP90 IHEDSQNRKKLS
      450       460

>--
 Waterman-Eggert score: 24;  11.5 bits; E(1) <  1
36.4% identity (63.6% similar) in 11 aa overlap (5-15:108-118)

           10     
hN6-pe GRARRSDTHTF
       :   .: :..:
hHSP90 GTIAKSGTKAF
       110        


>>>///

30 residues in 1 query   sequences
732 residues in 1 library sequences
 Scomplib [36.3.8h Aug, 2019]
 start: Fri Nov 29 12:49:38 2019 done: Fri Nov 29 12:49:38 2019
 Total Scan time:  0.000 Total Display time:  0.010

Function used was LALIGN [36.3.8h Aug, 2019]
